# Supplementary material for: Safety of Exercise Testing in the Clinical Chinese Population
Source: Front Cardiovasc Med. 2021 Feb 9;8:638682. doi: 10.3389/fcvm.2021.638682 (PMC7900140; doi:10.3389/fcvm.2021.638682)
Supplement: Supplementary file 2 [file Data_Sheet_1.XLSX]

## Sheet: Figure A
ID	Detection CAD and evaluation of exercise-related symptoms (1=yes, 0=no)	Evaluation of physical capacity and exercise prescription (1=yes, 0=no)	Evaluation of the severity of CAD (1=yes, 0=no)	Evaluation of perioperative risk (1=yes, 0=no)	Assessment of the response to medical intervention (1=yes, 0=no)	Others (1=yes, 0=no)
1	1	0	0	0	0	0
2	0	1	0	0	0	0
3	1	0	0	0	0	0
4	1	0	0	0	0	0
5	1	0	0	0	0	0
6	0	1	0	0	0	0
7	1	0	0	0	0	0
8	1	0	0	0	0	0
9	0	0	0	0	0	1
10	0	1	0	0	0	0
11	0	0	1	0	0	0
12	1	0	0	0	0	0
13	0	0	1	0	0	0
14	0	0	0	0	1	0
15	0	0	1	0	0	0
16	1	0	0	0	0	0
17	0	0	1	0	0	0
18	1	0	0	0	0	0
19	1	0	0	0	0	0
20	1	0	0	0	0	0
21	0	1	0	0	0	0
22	1	0	0	0	0	0
23	1	0	0	0	0	0
24	1	0	0	0	0	0
25	0	0	1	0	0	0
26	0	0	1	0	0	0
27	1	0	0	0	0	0
28	1	0	0	0	0	0
29	0	1	0	0	0	0
30	0	0	1	0	0	0
31	1	0	0	0	0	0
32	1	0	0	0	0	0
33	0	0	0	0	1	0
34	1	0	0	0	0	0
35	1	0	0	0	0	0
36	0	0	1	0	0	0
37	1	0	0	0	0	0
38	1	0	0	0	0	0
39	1	0	0	0	0	0
40	0	1	0	0	0	0
41	1	0	0	0	0	0
42	0	1	0	0	0	0
43	0	1	0	0	0	0
44	1	0	0	0	0	0
45	1	0	0	0	0	0
46	0	0	0	0	1	0
47	0	0	1	0	0	0
48	1	0	0	0	0	0
49	1	0	0	0	0	0
50	1	0	0	0	0	0
51	1	0	0	0	0	0
52	1	0	0	0	0	0
53	1	0	0	0	0	0
54	0	0	1	0	0	0
55	0	0	0	0	0	1
56	0	1	0	0	0	0
57	1	0	0	0	0	0
58	1	0	0	0	0	0
59	1	0	0	0	0	0
60	0	0	1	0	0	0
61	1	0	0	0	0	0
62	1	0	0	0	0	0
63	0	1	0	0	0	0
64	1	0	0	0	0	0
65	1	0	0	0	0	0
66	0	0	0	0	1	0
67	0	0	1	0	0	0
68	1	0	0	0	0	0
69	0	1	0	0	0	0
70	1	0	0	0	0	0
71	1	0	0	0	0	0
72	1	0	0	0	0	0
73	1	0	0	0	0	0
74	1	0	0	0	0	0
75	1	0	0	0	0	0
76	0	1	0	0	0	0
77	1	0	0	0	0	0
78	0	0	0	0	1	0
79	1	0	0	0	0	0
80	1	0	0	0	0	0
81	0	0	1	0	0	0
82	1	0	0	0	0	0
83	1	0	0	0	0	0
84	1	0	0	0	0	0
85	0	0	1	0	0	0
86	0	0	0	0	1	0
87	1	0	0	0	0	0
88	0	0	0	0	0	1
89	0	0	1	0	0	0
90	0	1	0	0	0	0
91	0	1	0	0	0	0
92	1	0	0	0	0	0
93	1	0	0	0	0	0
94	0	0	0	0	1	0
95	1	0	0	0	0	0
96	1	0	0	0	0	0
97	1	0	0	0	0	0
98	1	0	0	0	0	0
99	0	1	0	0	0	0
100	0	0	1	0	0	0
101	1	0	0	0	0	0
102	1	0	0	0	0	0
103	1	0	0	0	0	0
104	0	0	0	0	1	0
105	0	0	0	0	1	0
106	1	0	0	0	0	0
107	0	0	1	0	0	0
108	0	0	1	0	0	0
109	1	0	0	0	0	0
110	0	0	0	0	1	0
111	1	0	0	0	0	0
112	1	0	0	0	0	0
113	0	0	1	0	0	0
114	1	0	0	0	0	0
115	0	0	0	0	1	0
116	1	0	0	0	0	0
117	1	0	0	0	0	0
118	0	0	1	0	0	0
119	0	0	1	0	0	0
120	0	0	0	0	1	0
121	0	0	0	0	1	0
122	1	0	0	0	0	0
123	0	0	1	0	0	0
124	1	0	0	0	0	0
125	0	0	1	0	0	0
126	1	0	0	0	0	0
127	0	0	0	0	1	0
128	1	0	0	0	0	0
129	1	0	0	0	0	0
130	0	0	1	0	0	0
131	1	0	0	0	0	0
132	0	1	0	0	0	0
133	1	0	0	0	0	0
134	0	1	0	0	0	0
135	1	0	0	0	0	0
136	1	0	0	0	0	0
137	1	0	0	0	0	0
138	1	0	0	0	0	0
139	0	1	0	0	0	0
140	1	0	0	0	0	0
141	1	0	0	0	0	0
142	1	0	0	0	0	0
143	0	0	0	0	1	0
144	0	0	1	0	0	0
145	1	0	0	0	0	0
146	0	0	1	0	0	0
147	1	0	0	0	0	0
148	1	0	0	0	0	0
149	0	0	1	0	0	0
150	0	0	1	0	0	0
151	0	0	1	0	0	0
152	1	0	0	0	0	0
153	1	0	0	0	0	0
154	1	0	0	0	0	0
155	1	0	0	0	0	0
156	1	0	0	0	0	0
157	1	0	0	0	0	0
158	1	0	0	0	0	0
159	1	0	0	0	0	0
160	1	0	0	0	0	0
161	1	0	0	0	0	0
162	0	0	0	0	1	0
163	0	0	1	0	0	0
164	1	0	0	0	0	0
165	0	0	0	0	1	0
166	0	1	0	0	0	0
167	1	0	0	0	0	0
168	0	0	1	0	0	0
169	1	0	0	0	0	0
170	0	0	1	0	0	0
171	1	0	0	0	0	0
172	1	0	0	0	0	0
173	0	0	1	0	0	0
174	1	0	0	0	0	0
175	0	1	0	0	0	0
176	0	0	0	0	1	0
177	1	0	0	0	0	0
178	1	0	0	0	0	0
179	0	1	0	0	0	0
180	1	0	0	0	0	0
181	0	0	1	0	0	0
182	0	0	0	0	0	1
183	0	1	0	0	0	0
184	0	0	1	0	0	0
185	0	0	1	0	0	0
186	0	0	0	0	1	0
187	1	0	0	0	0	0
188	0	0	1	0	0	0
189	0	0	1	0	0	0
190	1	0	0	0	0	0
191	0	1	0	0	0	0
192	0	0	0	0	1	0
193	1	0	0	0	0	0
194	1	0	0	0	0	0
195	0	0	1	0	0	0
196	1	0	0	0	0	0
197	0	1	0	0	0	0
198	1	0	0	0	0	0
199	1	0	0	0	0	0
200	1	0	0	0	0	0
201	1	0	0	0	0	0
202	1	0	0	0	0	0
203	1	0	0	0	0	0
204	1	0	0	0	0	0
205	0	0	0	0	1	0
206	0	0	0	0	1	0
207	0	0	1	0	0	0
208	1	0	0	0	0	0
209	0	0	1	0	0	0
210	1	0	0	0	0	0
211	1	0	0	0	0	0
212	0	0	0	0	1	0
213	1	0	0	0	0	0
214	1	0	0	0	0	0
215	1	0	0	0	0	0
216	0	0	0	0	1	0
217	0	1	0	0	0	0
218	0	0	1	0	0	0
219	0	0	1	0	0	0
220	1	0	0	0	0	0
221	1	0	0	0	0	0
222	1	0	0	0	0	0
223	0	1	0	0	0	0
224	1	0	0	0	0	0
225	1	0	0	0	0	0
226	1	0	0	0	0	0
227	1	0	0	0	0	0
228	1	0	0	0	0	0
229	0	1	0	0	0	0
230	1	0	0	0	0	0
231	0	1	0	0	0	0
232	1	0	0	0	0	0
233	1	0	0	0	0	0
234	1	0	0	0	0	0
235	1	0	0	0	0	0
236	0	0	0	0	1	0
237	0	0	0	0	1	0
238	1	0	0	0	0	0
239	1	0	0	0	0	0
240	0	0	1	0	0	0
241	0	0	1	0	0	0
242	0	0	0	0	1	0
243	0	1	0	0	0	0
244	0	0	0	0	1	0
245	0	0	1	0	0	0
246	1	0	0	0	0	0
247	0	0	0	0	1	0
248	1	0	0	0	0	0
249	1	0	0	0	0	0
250	1	0	0	0	0	0
251	1	0	0	0	0	0
252	1	0	0	0	0	0
253	1	0	0	0	0	0
254	1	0	0	0	0	0
255	1	0	0	0	0	0
256	0	0	1	0	0	0
257	0	0	1	0	0	0
258	1	0	0	0	0	0
259	1	0	0	0	0	0
260	1	0	0	0	0	0
261	1	0	0	0	0	0
262	0	0	1	0	0	0
263	0	0	1	0	0	0
264	1	0	0	0	0	0
265	0	1	0	0	0	0
266	1	0	0	0	0	0
267	0	0	1	0	0	0
268	1	0	0	0	0	0
269	1	0	0	0	0	0
270	1	0	0	0	0	0
271	1	0	0	0	0	0
272	0	0	1	0	0	0
273	1	0	0	0	0	0
274	0	1	0	0	0	0
275	0	0	1	0	0	0
276	1	0	0	0	0	0
277	1	0	0	0	0	0
278	0	0	1	0	0	0
279	0	0	0	0	0	1
280	0	0	1	0	0	0
281	0	0	0	0	1	0
282	1	0	0	0	0	0
283	1	0	0	0	0	0
284	0	0	1	0	0	0
285	0	0	1	0	0	0
286	1	0	0	0	0	0
287	1	0	0	0	0	0
288	0	1	0	0	0	0
289	1	0	0	0	0	0
290	1	0	0	0	0	0
291	0	1	0	0	0	0
292	1	0	0	0	0	0
293	0	0	0	0	1	0
294	1	0	0	0	0	0
295	1	0	0	0	0	0
296	0	0	1	0	0	0
297	0	0	1	0	0	0
298	1	0	0	0	0	0
299	1	0	0	0	0	0
300	1	0	0	0	0	0
301	0	0	1	0	0	0
302	1	0	0	0	0	0
303	0	0	0	0	1	0
304	1	0	0	0	0	0
305	0	0	0	0	1	0
306	0	0	1	0	0	0
307	1	0	0	0	0	0
308	1	0	0	0	0	0
309	1	0	0	0	0	0
310	1	0	0	0	0	0
311	1	0	0	0	0	0
312	1	0	0	0	0	0
313	0	0	1	0	0	0
314	0	0	1	0	0	0
315	0	0	1	0	0	0
316	1	0	0	0	0	0
317	1	0	0	0	0	0
318	1	0	0	0	0	0
319	1	0	0	0	0	0
320	1	0	0	0	0	0
321	1	0	0	0	0	0
322	0	0	0	0	1	0
323	0	0	1	0	0	0
324	0	1	0	0	0	0
325	0	0	0	0	1	0
326	0	1	0	0	0	0
327	0	0	1	0	0	0
328	0	0	1	0	0	0
329	0	0	0	0	1	0
330	0	1	0	0	0	0
331	1	0	0	0	0	0
332	1	0	0	0	0	0
333	0	1	0	0	0	0
334	0	0	1	0	0	0
335	1	0	0	0	0	0
336	1	0	0	0	0	0
337	1	0	0	0	0	0
338	1	0	0	0	0	0
339	0	1	0	0	0	0
340	0	0	1	0	0	0
341	1	0	0	0	0	0
342	1	0	0	0	0	0
343	1	0	0	0	0	0
344	1	0	0	0	0	0
345	0	1	0	0	0	0
346	0	0	1	0	0	0
347	0	1	0	0	0	0
348	1	0	0	0	0	0
349	0	0	0	0	0	1
350	0	0	1	0	0	0
351	1	0	0	0	0	0
352	0	1	0	0	0	0
353	0	1	0	0	0	0
354	1	0	0	0	0	0
355	1	0	0	0	0	0
356	0	0	1	0	0	0
357	0	0	1	0	0	0
358	0	0	1	0	0	0
359	0	0	0	1	0	0
360	1	0	0	0	0	0
361	1	0	0	0	0	0
362	0	1	0	0	0	0
363	1	0	0	0	0	0
364	1	0	0	0	0	0
365	1	0	0	0	0	0
366	1	0	0	0	0	0
367	0	1	0	0	0	0
368	1	0	0	0	0	0
369	1	0	0	0	0	0
370	0	0	1	0	0	0
371	1	0	0	0	0	0
372	0	0	1	0	0	0
373	0	0	1	0	0	0
374	1	0	0	0	0	0
375	1	0	0	0	0	0
376	1	0	0	0	0	0
377	1	0	0	0	0	0
378	1	0	0	0	0	0
379	1	0	0	0	0	0
380	1	0	0	0	0	0
381	1	0	0	0	0	0
382	1	0	0	0	0	0
383	0	0	1	0	0	0
384	0	0	1	0	0	0
385	1	0	0	0	0	0
386	1	0	0	0	0	0
387	1	0	0	0	0	0
388	0	1	0	0	0	0
389	1	0	0	0	0	0
390	0	0	0	0	1	0
391	0	0	0	0	1	0
392	0	0	1	0	0	0
393	0	0	1	0	0	0
394	0	0	1	0	0	0
395	1	0	0	0	0	0
396	0	1	0	0	0	0
397	0	0	0	0	1	0
398	1	0	0	0	0	0
399	0	0	0	0	1	0
400	0	0	1	0	0	0
401	0	0	1	0	0	0
402	0	0	1	0	0	0
403	1	0	0	0	0	0
404	1	0	0	0	0	0
405	1	0	0	0	0	0
406	0	0	0	0	1	0
407	0	0	1	0	0	0
408	1	0	0	0	0	0
409	0	0	1	0	0	0
410	0	0	1	0	0	0
411	0	0	0	1	0	0
412	0	0	0	0	1	0
413	1	0	0	0	0	0
414	0	0	1	0	0	0
415	0	0	1	0	0	0
416	1	0	0	0	0	0
417	1	0	0	0	0	0
418	0	1	0	0	0	0
419	1	0	0	0	0	0
420	0	1	0	0	0	0
421	1	0	0	0	0	0
422	0	0	1	0	0	0
423	0	1	0	0	0	0
424	1	0	0	0	0	0
425	0	0	0	0	0	1
426	1	0	0	0	0	0
427	1	0	0	0	0	0
428	1	0	0	0	0	0
429	0	0	0	0	1	0
430	0	1	0	0	0	0
431	1	0	0	0	0	0
432	1	0	0	0	0	0
433	0	0	1	0	0	0
434	0	0	1	0	0	0
435	1	0	0	0	0	0
436	1	0	0	0	0	0
437	1	0	0	0	0	0
438	1	0	0	0	0	0
439	1	0	0	0	0	0
440	0	0	1	0	0	0
441	1	0	0	0	0	0
442	1	0	0	0	0	0
443	0	1	0	0	0	0
444	0	0	1	0	0	0
445	1	0	0	0	0	0
446	0	0	0	0	1	0
447	0	0	1	0	0	0
448	1	0	0	0	0	0
449	0	0	1	0	0	0
450	1	0	0	0	0	0
451	1	0	0	0	0	0
452	0	0	0	0	1	0
453	1	0	0	0	0	0
454	1	0	0	0	0	0
455	1	0	0	0	0	0
456	0	0	0	0	1	0
457	1	0	0	0	0	0
458	0	0	1	0	0	0
459	0	0	1	0	0	0
460	0	0	0	0	0	1
461	1	0	0	0	0	0
462	1	0	0	0	0	0
463	1	0	0	0	0	0
464	1	0	0	0	0	0
465	1	0	0	0	0	0
466	0	0	0	0	1	0
467	1	0	0	0	0	0
468	0	1	0	0	0	0
469	0	1	0	0	0	0
470	1	0	0	0	0	0
471	1	0	0	0	0	0
472	0	0	1	0	0	0
473	1	0	0	0	0	0
474	0	0	1	0	0	0
475	0	1	0	0	0	0
476	0	1	0	0	0	0
477	0	0	1	0	0	0
478	1	0	0	0	0	0
479	1	0	0	0	0	0
480	1	0	0	0	0	0
481	1	0	0	0	0	0
482	0	1	0	0	0	0
483	0	0	1	0	0	0
484	1	0	0	0	0	0
485	0	0	0	0	1	0
486	1	0	0	0	0	0
487	1	0	0	0	0	0
488	0	0	1	0	0	0
489	1	0	0	0	0	0
490	1	0	0	0	0	0
491	0	1	0	0	0	0
492	0	1	0	0	0	0
493	1	0	0	0	0	0
494	1	0	0	0	0	0
495	1	0	0	0	0	0
496	0	0	0	0	1	0
497	0	0	1	0	0	0
498	1	0	0	0	0	0
499	0	1	0	0	0	0
500	1	0	0	0	0	0
501	0	0	1	0	0	0
502	1	0	0	0	0	0
503	1	0	0	0	0	0
504	1	0	0	0	0	0
505	1	0	0	0	0	0
506	1	0	0	0	0	0
507	1	0	0	0	0	0
508	1	0	0	0	0	0
509	1	0	0	0	0	0
510	0	0	0	0	1	0
511	0	0	1	0	0	0
512	0	0	0	1	0	0
513	0	0	1	0	0	0
514	1	0	0	0	0	0
515	0	1	0	0	0	0
516	0	0	0	0	1	0
517	0	0	1	0	0	0
518	0	1	0	0	0	0
519	0	0	1	0	0	0
520	1	0	0	0	0	0
521	0	0	0	0	1	0
522	1	0	0	0	0	0
523	1	0	0	0	0	0
524	1	0	0	0	0	0
525	1	0	0	0	0	0
526	1	0	0	0	0	0
527	1	0	0	0	0	0
528	1	0	0	0	0	0
529	1	0	0	0	0	0
530	1	0	0	0	0	0
531	1	0	0	0	0	0
532	0	0	0	0	0	1
533	1	0	0	0	0	0
534	1	0	0	0	0	0
535	0	0	1	0	0	0
536	0	0	0	1	0	0
537	1	0	0	0	0	0
538	1	0	0	0	0	0
539	1	0	0	0	0	0
540	0	1	0	0	0	0
541	1	0	0	0	0	0
542	1	0	0	0	0	0
543	0	1	0	0	0	0
544	1	0	0	0	0	0
545	1	0	0	0	0	0
546	1	0	0	0	0	0
547	0	0	1	0	0	0
548	1	0	0	0	0	0
549	1	0	0	0	0	0
550	1	0	0	0	0	0
551	1	0	0	0	0	0
552	0	0	0	0	1	0
553	1	0	0	0	0	0
554	1	0	0	0	0	0
555	1	0	0	0	0	0
556	1	0	0	0	0	0
557	1	0	0	0	0	0
558	1	0	0	0	0	0
559	0	0	0	0	0	1
560	0	0	0	0	1	0
561	0	1	0	0	0	0
562	0	0	0	1	0	0
563	0	0	1	0	0	0
564	0	0	1	0	0	0
565	1	0	0	0	0	0
566	1	0	0	0	0	0
567	0	0	1	0	0	0
568	1	0	0	0	0	0
569	0	1	0	0	0	0
570	0	0	0	1	0	0
571	1	0	0	0	0	0
572	1	0	0	0	0	0
573	1	0	0	0	0	0
574	1	0	0	0	0	0
575	1	0	0	0	0	0
576	0	0	1	0	0	0
577	1	0	0	0	0	0
578	0	1	0	0	0	0
579	1	0	0	0	0	0
580	1	0	0	0	0	0
581	1	0	0	0	0	0
582	0	0	1	0	0	0
583	1	0	0	0	0	0
584	0	1	0	0	0	0
585	1	0	0	0	0	0
586	1	0	0	0	0	0
587	1	0	0	0	0	0
588	1	0	0	0	0	0
589	0	1	0	0	0	0
590	0	1	0	0	0	0
591	0	0	1	0	0	0
592	0	0	1	0	0	0
593	0	0	0	0	1	0
594	1	0	0	0	0	0
595	1	0	0	0	0	0
596	0	1	0	0	0	0
597	0	0	0	0	1	0
598	1	0	0	0	0	0
599	0	1	0	0	0	0
600	0	1	0	0	0	0
601	0	1	0	0	0	0
602	1	0	0	0	0	0
603	0	0	0	0	1	0
604	1	0	0	0	0	0
605	1	0	0	0	0	0
606	0	0	1	0	0	0
607	0	1	0	0	0	0
608	1	0	0	0	0	0
609	0	0	1	0	0	0
610	1	0	0	0	0	0
611	0	1	0	0	0	0
612	1	0	0	0	0	0
613	0	1	0	0	0	0
614	0	0	0	0	1	0
615	1	0	0	0	0	0
616	1	0	0	0	0	0
617	0	1	0	0	0	0
618	0	1	0	0	0	0
619	0	0	1	0	0	0
620	1	0	0	0	0	0
621	1	0	0	0	0	0
622	1	0	0	0	0	0
623	1	0	0	0	0	0
624	1	0	0	0	0	0
625	1	0	0	0	0	0
626	0	0	1	0	0	0
627	1	0	0	0	0	0
628	0	0	0	0	1	0
629	0	0	1	0	0	0
630	1	0	0	0	0	0
631	0	1	0	0	0	0
632	0	0	1	0	0	0
633	1	0	0	0	0	0
634	0	1	0	0	0	0
635	0	1	0	0	0	0
636	1	0	0	0	0	0
637	1	0	0	0	0	0
638	1	0	0	0	0	0
639	1	0	0	0	0	0
640	1	0	0	0	0	0
641	1	0	0	0	0	0
642	1	0	0	0	0	0
643	1	0	0	0	0	0
644	1	0	0	0	0	0
645	0	1	0	0	0	0
646	0	1	0	0	0	0
647	0	0	0	0	0	1
648	1	0	0	0	0	0
649	0	0	0	0	0	1
650	1	0	0	0	0	0
651	1	0	0	0	0	0
652	0	1	0	0	0	0
653	1	0	0	0	0	0
654	1	0	0	0	0	0
655	0	0	1	0	0	0
656	0	1	0	0	0	0
657	1	0	0	0	0	0
658	0	0	1	0	0	0
659	0	1	0	0	0	0
660	1	0	0	0	0	0
661	1	0	0	0	0	0
662	0	1	0	0	0	0
663	0	0	1	0	0	0
664	1	0	0	0	0	0
665	1	0	0	0	0	0
666	1	0	0	0	0	0
667	1	0	0	0	0	0
668	1	0	0	0	0	0
669	1	0	0	0	0	0
670	1	0	0	0	0	0
671	1	0	0	0	0	0
672	1	0	0	0	0	0
673	0	1	0	0	0	0
674	0	1	0	0	0	0
675	1	0	0	0	0	0
676	0	0	0	0	1	0
677	0	0	1	0	0	0
678	1	0	0	0	0	0
679	1	0	0	0	0	0
680	1	0	0	0	0	0
681	1	0	0	0	0	0
682	0	0	0	0	1	0
683	1	0	0	0	0	0
684	1	0	0	0	0	0
685	0	1	0	0	0	0
686	0	0	0	0	1	0
687	0	1	0	0	0	0
688	0	0	1	0	0	0
689	1	0	0	0	0	0
690	0	0	1	0	0	0
691	0	0	1	0	0	0
692	1	0	0	0	0	0
693	1	0	0	0	0	0
694	1	0	0	0	0	0
695	0	1	0	0	0	0
696	0	0	1	0	0	0
697	0	0	1	0	0	0
698	0	0	0	0	1	0
699	0	1	0	0	0	0
700	1	0	0	0	0	0
701	0	1	0	0	0	0
702	1	0	0	0	0	0
703	0	0	0	0	1	0
704	1	0	0	0	0	0
705	0	0	0	0	1	0
706	0	0	1	0	0	0
707	0	0	1	0	0	0
708	1	0	0	0	0	0
709	1	0	0	0	0	0
710	1	0	0	0	0	0
711	1	0	0	0	0	0
712	1	0	0	0	0	0
713	0	0	1	0	0	0
714	1	0	0	0	0	0
715	1	0	0	0	0	0
716	1	0	0	0	0	0
717	0	0	0	0	1	0
718	0	1	0	0	0	0
719	1	0	0	0	0	0
720	1	0	0	0	0	0
721	0	1	0	0	0	0
722	1	0	0	0	0	0
723	1	0	0	0	0	0
724	0	1	0	0	0	0
725	0	0	1	0	0	0
726	0	0	1	0	0	0
727	0	0	1	0	0	0
728	0	0	0	0	1	0
729	0	0	1	0	0	0
730	1	0	0	0	0	0
731	0	0	1	0	0	0
732	1	0	0	0	0	0
733	1	0	0	0	0	0
734	1	0	0	0	0	0
735	1	0	0	0	0	0
736	1	0	0	0	0	0
737	1	0	0	0	0	0
738	1	0	0	0	0	0
739	0	0	1	0	0	0
740	1	0	0	0	0	0
741	1	0	0	0	0	0
742	0	0	1	0	0	0
743	1	0	0	0	0	0
744	0	0	1	0	0	0
745	1	0	0	0	0	0
746	1	0	0	0	0	0
747	0	1	0	0	0	0
748	0	1	0	0	0	0
749	1	0	0	0	0	0
750	1	0	0	0	0	0
751	0	1	0	0	0	0
752	0	0	0	1	0	0
753	0	0	1	0	0	0
754	0	0	0	0	1	0
755	0	0	1	0	0	0
756	1	0	0	0	0	0
757	1	0	0	0	0	0
758	0	0	0	0	1	0
759	1	0	0	0	0	0
760	0	0	1	0	0	0
761	0	1	0	0	0	0
762	0	1	0	0	0	0
763	0	0	1	0	0	0
764	0	1	0	0	0	0
765	1	0	0	0	0	0
766	1	0	0	0	0	0
767	0	0	1	0	0	0
768	1	0	0	0	0	0
769	1	0	0	0	0	0
770	1	0	0	0	0	0
771	1	0	0	0	0	0
772	1	0	0	0	0	0
773	1	0	0	0	0	0
774	0	0	1	0	0	0
775	1	0	0	0	0	0
776	1	0	0	0	0	0
777	0	1	0	0	0	0
778	1	0	0	0	0	0
779	1	0	0	0	0	0
780	1	0	0	0	0	0
781	1	0	0	0	0	0
782	0	0	0	0	1	0
783	1	0	0	0	0	0
784	1	0	0	0	0	0
785	0	0	1	0	0	0
786	1	0	0	0	0	0
787	0	1	0	0	0	0
788	1	0	0	0	0	0
789	1	0	0	0	0	0
790	1	0	0	0	0	0
791	0	0	0	1	0	0
792	1	0	0	0	0	0
793	1	0	0	0	0	0
794	1	0	0	0	0	0
795	1	0	0	0	0	0
796	1	0	0	0	0	0
797	1	0	0	0	0	0
798	1	0	0	0	0	0
799	0	0	1	0	0	0
800	0	0	0	0	1	0
801	1	0	0	0	0	0
802	1	0	0	0	0	0
803	0	0	1	0	0	0
804	1	0	0	0	0	0
805	0	0	1	0	0	0
806	1	0	0	0	0	0
807	1	0	0	0	0	0
808	0	1	0	0	0	0
809	0	0	0	0	1	0
810	0	1	0	0	0	0
811	0	0	1	0	0	0
812	1	0	0	0	0	0
813	1	0	0	0	0	0
814	1	0	0	0	0	0
815	0	1	0	0	0	0
816	1	0	0	0	0	0
817	1	0	0	0	0	0
818	1	0	0	0	0	0
819	0	0	1	0	0	0
820	1	0	0	0	0	0
821	0	0	1	0	0	0
822	1	0	0	0	0	0
823	1	0	0	0	0	0
824	0	1	0	0	0	0
825	1	0	0	0	0	0
826	1	0	0	0	0	0
827	1	0	0	0	0	0
828	0	0	1	0	0	0
829	1	0	0	0	0	0
830	1	0	0	0	0	0
831	1	0	0	0	0	0
832	1	0	0	0	0	0
833	1	0	0	0	0	0
834	1	0	0	0	0	0
835	1	0	0	0	0	0
836	1	0	0	0	0	0
837	1	0	0	0	0	0
838	1	0	0	0	0	0
839	1	0	0	0	0	0
840	1	0	0	0	0	0
841	0	0	0	1	0	0
842	1	0	0	0	0	0
843	1	0	0	0	0	0
844	1	0	0	0	0	0
845	0	1	0	0	0	0
846	0	0	1	0	0	0
847	0	0	1	0	0	0
848	1	0	0	0	0	0
849	1	0	0	0	0	0
850	1	0	0	0	0	0
851	1	0	0	0	0	0
852	0	1	0	0	0	0
853	1	0	0	0	0	0
854	1	0	0	0	0	0
855	1	0	0	0	0	0
856	1	0	0	0	0	0
857	1	0	0	0	0	0
858	1	0	0	0	0	0
859	1	0	0	0	0	0
860	1	0	0	0	0	0
861	0	0	1	0	0	0
862	0	0	1	0	0	0
863	1	0	0	0	0	0
864	0	0	0	0	1	0
865	1	0	0	0	0	0
866	0	1	0	0	0	0
867	0	0	1	0	0	0
868	0	0	0	0	0	1
869	1	0	0	0	0	0
870	1	0	0	0	0	0
871	1	0	0	0	0	0
872	1	0	0	0	0	0
873	1	0	0	0	0	0
874	1	0	0	0	0	0
875	1	0	0	0	0	0
876	1	0	0	0	0	0
877	1	0	0	0	0	0
878	0	0	1	0	0	0
879	1	0	0	0	0	0
880	1	0	0	0	0	0
881	1	0	0	0	0	0
882	0	0	1	0	0	0
883	1	0	0	0	0	0
884	1	0	0	0	0	0
885	1	0	0	0	0	0
886	1	0	0	0	0	0
887	0	0	1	0	0	0
888	1	0	0	0	0	0
889	1	0	0	0	0	0
890	0	0	0	0	1	0
891	1	0	0	0	0	0
892	1	0	0	0	0	0
893	0	0	1	0	0	0
894	0	0	0	0	0	1
895	0	0	0	0	0	1
896	0	0	0	0	0	1
897	1	0	0	0	0	0
898	0	1	0	0	0	0
899	0	1	0	0	0	0
900	1	0	0	0	0	0
901	1	0	0	0	0	0
902	0	0	1	0	0	0
903	1	0	0	0	0	0
904	1	0	0	0	0	0
905	0	1	0	0	0	0
906	0	1	0	0	0	0
907	0	0	1	0	0	0
908	1	0	0	0	0	0
909	1	0	0	0	0	0
910	1	0	0	0	0	0
911	0	0	0	0	1	0
912	0	0	0	0	1	0
913	0	0	1	0	0	0
914	1	0	0	0	0	0
915	0	0	1	0	0	0
916	0	0	1	0	0	0
917	1	0	0	0	0	0
918	0	0	1	0	0	0
919	1	0	0	0	0	0
920	0	1	0	0	0	0
921	0	0	0	0	1	0
922	0	1	0	0	0	0
923	1	0	0	0	0	0
924	1	0	0	0	0	0
925	1	0	0	0	0	0
926	1	0	0	0	0	0
927	1	0	0	0	0	0
928	1	0	0	0	0	0
929	1	0	0	0	0	0
930	1	0	0	0	0	0
931	0	1	0	0	0	0
932	0	0	1	0	0	0
933	0	0	1	0	0	0
934	1	0	0	0	0	0
935	1	0	0	0	0	0
936	1	0	0	0	0	0
937	1	0	0	0	0	0
938	1	0	0	0	0	0
939	1	0	0	0	0	0
940	1	0	0	0	0	0
941	1	0	0	0	0	0
942	1	0	0	0	0	0
943	1	0	0	0	0	0
944	0	0	1	0	0	0
945	1	0	0	0	0	0
946	1	0	0	0	0	0
947	0	0	1	0	0	0
948	0	1	0	0	0	0
949	0	0	0	0	1	0
950	1	0	0	0	0	0
951	0	1	0	0	0	0
952	0	0	1	0	0	0
953	1	0	0	0	0	0
954	0	1	0	0	0	0
955	1	0	0	0	0	0
956	1	0	0	0	0	0
957	1	0	0	0	0	0
958	1	0	0	0	0	0
959	0	0	1	0	0	0
960	1	0	0	0	0	0
961	1	0	0	0	0	0
962	0	1	0	0	0	0
963	0	0	1	0	0	0
964	1	0	0	0	0	0
965	1	0	0	0	0	0
966	0	1	0	0	0	0
967	0	1	0	0	0	0
968	1	0	0	0	0	0
969	0	0	1	0	0	0
970	0	0	1	0	0	0
971	0	0	0	0	1	0
972	0	1	0	0	0	0
973	1	0	0	0	0	0
974	1	0	0	0	0	0
975	1	0	0	0	0	0
976	1	0	0	0	0	0
977	1	0	0	0	0	0
978	1	0	0	0	0	0
979	1	0	0	0	0	0
980	1	0	0	0	0	0
981	1	0	0	0	0	0
982	0	0	0	0	1	0
983	1	0	0	0	0	0
984	1	0	0	0	0	0
985	1	0	0	0	0	0
986	1	0	0	0	0	0
987	1	0	0	0	0	0
988	0	0	0	0	0	1
989	1	0	0	0	0	0
990	0	1	0	0	0	0
991	1	0	0	0	0	0
992	1	0	0	0	0	0
993	1	0	0	0	0	0
994	1	0	0	0	0	0
995	0	0	1	0	0	0
996	1	0	0	0	0	0
997	1	0	0	0	0	0
998	0	1	0	0	0	0
999	1	0	0	0	0	0
1000	1	0	0	0	0	0
1001	1	0	0	0	0	0
1002	0	0	1	0	0	0
1003	1	0	0	0	0	0
1004	0	0	0	0	1	0
1005	0	0	0	0	1	0
1006	1	0	0	0	0	0
1007	0	1	0	0	0	0
1008	1	0	0	0	0	0
1009	1	0	0	0	0	0
1010	1	0	0	0	0	0
1011	0	0	1	0	0	0
1012	0	0	1	0	0	0
1013	1	0	0	0	0	0
1014	1	0	0	0	0	0
1015	0	1	0	0	0	0
1016	1	0	0	0	0	0
1017	0	0	1	0	0	0
1018	1	0	0	0	0	0
1019	1	0	0	0	0	0
1020	1	0	0	0	0	0
1021	0	1	0	0	0	0
1022	1	0	0	0	0	0
1023	1	0	0	0	0	0
1024	1	0	0	0	0	0
1025	1	0	0	0	0	0
1026	1	0	0	0	0	0
1027	0	1	0	0	0	0
1028	0	1	0	0	0	0
1029	0	0	1	0	0	0
1030	1	0	0	0	0	0
1031	0	0	0	0	1	0
1032	0	0	0	0	1	0
1033	1	0	0	0	0	0
1034	1	0	0	0	0	0
1035	0	1	0	0	0	0
1036	1	0	0	0	0	0
1037	0	1	0	0	0	0
1038	1	0	0	0	0	0
1039	1	0	0	0	0	0
1040	1	0	0	0	0	0
1041	0	0	1	0	0	0
1042	0	0	0	0	1	0
1043	1	0	0	0	0	0
1044	1	0	0	0	0	0
1045	1	0	0	0	0	0
1046	1	0	0	0	0	0
1047	1	0	0	0	0	0
1048	1	0	0	0	0	0
1049	0	1	0	0	0	0
1050	1	0	0	0	0	0
1051	1	0	0	0	0	0
1052	1	0	0	0	0	0
1053	1	0	0	0	0	0
1054	1	0	0	0	0	0
1055	1	0	0	0	0	0
1056	1	0	0	0	0	0
1057	1	0	0	0	0	0
1058	1	0	0	0	0	0
1059	0	1	0	0	0	0
1060	0	0	1	0	0	0
1061	1	0	0	0	0	0
1062	1	0	0	0	0	0
1063	0	0	1	0	0	0
1064	0	1	0	0	0	0
1065	1	0	0	0	0	0
1066	0	0	1	0	0	0
1067	0	0	1	0	0	0
1068	0	0	1	0	0	0
1069	1	0	0	0	0	0
1070	1	0	0	0	0	0
1071	0	1	0	0	0	0
1072	1	0	0	0	0	0
1073	1	0	0	0	0	0
1074	0	1	0	0	0	0
1075	1	0	0	0	0	0
1076	1	0	0	0	0	0
1077	1	0	0	0	0	0
1078	1	0	0	0	0	0
1079	0	0	1	0	0	0
1080	1	0	0	0	0	0
1081	0	0	0	0	1	0
1082	0	0	1	0	0	0
1083	0	0	1	0	0	0
1084	0	1	0	0	0	0
1085	0	0	1	0	0	0
1086	1	0	0	0	0	0
1087	0	1	0	0	0	0
1088	1	0	0	0	0	0
1089	0	0	0	0	0	1
1090	1	0	0	0	0	0
1091	1	0	0	0	0	0
1092	1	0	0	0	0	0
1093	1	0	0	0	0	0
1094	0	1	0	0	0	0
1095	1	0	0	0	0	0
1096	1	0	0	0	0	0
1097	1	0	0	0	0	0
1098	1	0	0	0	0	0
1099	1	0	0	0	0	0
1100	1	0	0	0	0	0
1101	0	1	0	0	0	0
1102	1	0	0	0	0	0
1103	0	1	0	0	0	0
1104	0	1	0	0	0	0
1105	0	0	0	0	1	0
1106	0	0	1	0	0	0
1107	0	1	0	0	0	0
1108	0	0	1	0	0	0
1109	0	0	0	0	1	0
1110	0	0	1	0	0	0
1111	1	0	0	0	0	0
1112	0	0	1	0	0	0
1113	0	0	1	0	0	0
1114	1	0	0	0	0	0
1115	1	0	0	0	0	0
1116	1	0	0	0	0	0
1117	0	0	1	0	0	0
1118	1	0	0	0	0	0
1119	1	0	0	0	0	0
1120	1	0	0	0	0	0
1121	1	0	0	0	0	0
1122	1	0	0	0	0	0
1123	1	0	0	0	0	0
1124	1	0	0	0	0	0
1125	1	0	0	0	0	0
1126	0	0	0	0	1	0
1127	0	0	1	0	0	0
1128	0	1	0	0	0	0
1129	1	0	0	0	0	0
1130	0	0	1	0	0	0
1131	0	0	1	0	0	0
1132	1	0	0	0	0	0
1133	1	0	0	0	0	0
1134	0	0	1	0	0	0
1135	0	0	1	0	0	0
1136	1	0	0	0	0	0
1137	1	0	0	0	0	0
1138	1	0	0	0	0	0
1139	0	1	0	0	0	0
1140	0	0	0	0	1	0
1141	1	0	0	0	0	0
1142	1	0	0	0	0	0
1143	0	0	0	0	1	0
1144	1	0	0	0	0	0
1145	0	0	1	0	0	0
1146	0	0	0	1	0	0
1147	1	0	0	0	0	0
1148	1	0	0	0	0	0
1149	0	0	0	0	1	0
1150	1	0	0	0	0	0
1151	0	1	0	0	0	0
1152	1	0	0	0	0	0
1153	0	0	0	0	1	0
1154	0	0	0	0	1	0
1155	1	0	0	0	0	0
1156	0	0	1	0	0	0
1157	0	0	1	0	0	0
1158	0	1	0	0	0	0
1159	0	0	1	0	0	0
1160	1	0	0	0	0	0
1161	1	0	0	0	0	0
1162	1	0	0	0	0	0
1163	1	0	0	0	0	0
1164	1	0	0	0	0	0
1165	1	0	0	0	0	0
1166	0	0	0	1	0	0
1167	0	1	0	0	0	0
1168	1	0	0	0	0	0
1169	0	1	0	0	0	0
1170	1	0	0	0	0	0
1171	1	0	0	0	0	0
1172	1	0	0	0	0	0
1173	0	0	1	0	0	0
1174	1	0	0	0	0	0
1175	1	0	0	0	0	0
1176	0	0	1	0	0	0
1177	0	0	0	0	1	0
1178	1	0	0	0	0	0
1179	1	0	0	0	0	0
1180	1	0	0	0	0	0
1181	0	0	1	0	0	0
1182	0	0	1	0	0	0
1183	1	0	0	0	0	0
1184	1	0	0	0	0	0
1185	1	0	0	0	0	0
1186	1	0	0	0	0	0
1187	0	0	0	0	1	0
1188	0	1	0	0	0	0
1189	0	0	1	0	0	0
1190	0	0	1	0	0	0
1191	1	0	0	0	0	0
1192	1	0	0	0	0	0
1193	1	0	0	0	0	0
1194	1	0	0	0	0	0
1195	1	0	0	0	0	0
1196	0	0	0	0	0	1
1197	1	0	0	0	0	0
1198	1	0	0	0	0	0
1199	0	0	0	0	1	0
1200	1	0	0	0	0	0
1201	1	0	0	0	0	0
1202	1	0	0	0	0	0
1203	0	1	0	0	0	0
1204	0	1	0	0	0	0
1205	1	0	0	0	0	0
1206	1	0	0	0	0	0
1207	0	0	1	0	0	0
1208	0	1	0	0	0	0
1209	0	0	1	0	0	0
1210	1	0	0	0	0	0
1211	0	0	1	0	0	0
1212	1	0	0	0	0	0
1213	0	0	1	0	0	0
1214	1	0	0	0	0	0
1215	0	0	1	0	0	0
1216	0	1	0	0	0	0
1217	0	0	0	0	1	0
1218	0	0	1	0	0	0
1219	0	0	0	0	0	1
1220	1	0	0	0	0	0
1221	1	0	0	0	0	0
1222	1	0	0	0	0	0
1223	0	1	0	0	0	0
1224	0	0	0	0	1	0
1225	1	0	0	0	0	0
1226	1	0	0	0	0	0
1227	1	0	0	0	0	0
1228	0	0	1	0	0	0
1229	1	0	0	0	0	0
1230	0	0	1	0	0	0
1231	1	0	0	0	0	0
1232	1	0	0	0	0	0
1233	1	0	0	0	0	0
1234	0	0	1	0	0	0
1235	0	0	0	1	0	0
1236	1	0	0	0	0	0
1237	0	0	0	0	1	0
1238	1	0	0	0	0	0
1239	0	0	0	0	1	0
1240	1	0	0	0	0	0
1241	0	1	0	0	0	0
1242	0	1	0	0	0	0
1243	1	0	0	0	0	0
1244	0	0	0	0	1	0
1245	0	0	0	0	1	0
1246	0	0	0	0	1	0
1247	0	0	1	0	0	0
1248	1	0	0	0	0	0
1249	0	0	1	0	0	0
1250	0	0	1	0	0	0
1251	0	1	0	0	0	0
1252	0	0	1	0	0	0
1253	1	0	0	0	0	0
1254	1	0	0	0	0	0
1255	0	0	1	0	0	0
1256	0	0	1	0	0	0
1257	0	0	1	0	0	0
1258	0	0	1	0	0	0
1259	1	0	0	0	0	0
1260	0	0	1	0	0	0
1261	0	0	0	0	1	0
1262	1	0	0	0	0	0
1263	0	0	0	0	1	0
1264	0	1	0	0	0	0
1265	1	0	0	0	0	0
1266	1	0	0	0	0	0
1267	1	0	0	0	0	0
1268	1	0	0	0	0	0
1269	1	0	0	0	0	0
1270	1	0	0	0	0	0
1271	1	0	0	0	0	0
1272	1	0	0	0	0	0
1273	0	1	0	0	0	0
1274	1	0	0	0	0	0
1275	1	0	0	0	0	0
1276	0	1	0	0	0	0
1277	0	1	0	0	0	0
1278	0	0	1	0	0	0
1279	1	0	0	0	0	0
1280	0	0	0	0	1	0
1281	0	0	1	0	0	0
1282	1	0	0	0	0	0
1283	0	1	0	0	0	0
1284	0	0	0	0	1	0
1285	1	0	0	0	0	0
1286	1	0	0	0	0	0
1287	0	0	0	0	1	0
1288	1	0	0	0	0	0
1289	1	0	0	0	0	0
1290	0	1	0	0	0	0
1291	1	0	0	0	0	0
1292	1	0	0	0	0	0
1293	0	0	0	0	1	0
1294	1	0	0	0	0	0
1295	1	0	0	0	0	0
1296	0	0	1	0	0	0
1297	1	0	0	0	0	0
1298	1	0	0	0	0	0
1299	1	0	0	0	0	0
1300	1	0	0	0	0	0
1301	0	0	0	0	1	0
1302	1	0	0	0	0	0
1303	0	0	1	0	0	0
1304	1	0	0	0	0	0
1305	0	1	0	0	0	0
1306	1	0	0	0	0	0
1307	1	0	0	0	0	0
1308	1	0	0	0	0	0
1309	1	0	0	0	0	0
1310	0	1	0	0	0	0
1311	1	0	0	0	0	0
1312	1	0	0	0	0	0
1313	0	0	1	0	0	0
1314	0	0	1	0	0	0
1315	0	0	0	0	1	0
1316	1	0	0	0	0	0
1317	1	0	0	0	0	0
1318	1	0	0	0	0	0
1319	0	0	1	0	0	0
1320	1	0	0	0	0	0
1321	1	0	0	0	0	0
1322	0	0	1	0	0	0
1323	0	0	1	0	0	0
1324	1	0	0	0	0	0
1325	0	0	0	0	1	0
1326	1	0	0	0	0	0
1327	1	0	0	0	0	0
1328	1	0	0	0	0	0
1329	0	1	0	0	0	0
1330	0	0	0	0	1	0
1331	0	1	0	0	0	0
1332	0	0	0	0	1	0
1333	0	0	1	0	0	0
1334	0	0	0	0	1	0
1335	1	0	0	0	0	0
1336	1	0	0	0	0	0
1337	0	0	1	0	0	0
1338	0	0	1	0	0	0
1339	1	0	0	0	0	0
1340	1	0	0	0	0	0
1341	1	0	0	0	0	0
1342	0	0	1	0	0	0
1343	1	0	0	0	0	0
1344	1	0	0	0	0	0
1345	0	0	1	0	0	0
1346	1	0	0	0	0	0
1347	1	0	0	0	0	0
1348	0	0	1	0	0	0
1349	0	0	0	0	1	0
1350	1	0	0	0	0	0
1351	1	0	0	0	0	0
1352	0	0	0	0	1	0
1353	1	0	0	0	0	0
1354	1	0	0	0	0	0
1355	0	1	0	0	0	0
1356	1	0	0	0	0	0
1357	0	0	1	0	0	0
1358	1	0	0	0	0	0
1359	1	0	0	0	0	0
1360	0	0	1	0	0	0
1361	1	0	0	0	0	0
1362	0	1	0	0	0	0
1363	0	1	0	0	0	0
1364	0	0	1	0	0	0
1365	1	0	0	0	0	0
1366	1	0	0	0	0	0
1367	1	0	0	0	0	0
1368	0	0	1	0	0	0
1369	0	0	1	0	0	0
1370	0	0	0	0	1	0
1371	1	0	0	0	0	0
1372	1	0	0	0	0	0
1373	1	0	0	0	0	0
1374	0	1	0	0	0	0
1375	0	0	1	0	0	0
1376	1	0	0	0	0	0
1377	0	0	1	0	0	0
1378	0	1	0	0	0	0
1379	0	1	0	0	0	0
1380	1	0	0	0	0	0
1381	1	0	0	0	0	0
1382	1	0	0	0	0	0
1383	1	0	0	0	0	0
1384	1	0	0	0	0	0
1385	1	0	0	0	0	0
1386	1	0	0	0	0	0
1387	1	0	0	0	0	0
1388	1	0	0	0	0	0
1389	0	0	1	0	0	0
1390	0	0	0	0	1	0
1391	1	0	0	0	0	0
1392	0	0	1	0	0	0
1393	0	0	1	0	0	0
1394	1	0	0	0	0	0
1395	0	0	1	0	0	0
1396	0	0	0	0	1	0
1397	0	1	0	0	0	0
1398	0	0	1	0	0	0
1399	0	1	0	0	0	0
1400	1	0	0	0	0	0
1401	0	0	1	0	0	0
1402	0	0	0	0	1	0
1403	1	0	0	0	0	0
1404	1	0	0	0	0	0
1405	0	0	1	0	0	0
1406	0	0	1	0	0	0
1407	1	0	0	0	0	0
1408	0	1	0	0	0	0
1409	1	0	0	0	0	0
1410	1	0	0	0	0	0
1411	1	0	0	0	0	0
1412	0	0	0	1	0	0
1413	0	0	1	0	0	0
1414	0	0	1	0	0	0
1415	1	0	0	0	0	0
1416	1	0	0	0	0	0
1417	1	0	0	0	0	0
1418	1	0	0	0	0	0
1419	0	0	1	0	0	0
1420	1	0	0	0	0	0
1421	0	0	0	0	1	0
1422	1	0	0	0	0	0
1423	1	0	0	0	0	0
1424	0	0	1	0	0	0
1425	1	0	0	0	0	0
1426	0	0	0	0	0	1
1427	0	0	1	0	0	0
1428	1	0	0	0	0	0
1429	1	0	0	0	0	0
1430	1	0	0	0	0	0
1431	1	0	0	0	0	0
1432	1	0	0	0	0	0
1433	0	0	1	0	0	0
1434	0	1	0	0	0	0
1435	1	0	0	0	0	0
1436	1	0	0	0	0	0
1437	0	0	1	0	0	0
1438	0	0	0	1	0	0
1439	1	0	0	0	0	0
1440	1	0	0	0	0	0
1441	1	0	0	0	0	0
1442	1	0	0	0	0	0
1443	1	0	0	0	0	0
1444	1	0	0	0	0	0
1445	1	0	0	0	0	0
1446	1	0	0	0	0	0
1447	1	0	0	0	0	0
1448	0	0	1	0	0	0
1449	1	0	0	0	0	0
1450	1	0	0	0	0	0
1451	1	0	0	0	0	0
1452	1	0	0	0	0	0
1453	1	0	0	0	0	0
1454	1	0	0	0	0	0
1455	1	0	0	0	0	0
1456	1	0	0	0	0	0
1457	0	1	0	0	0	0
1458	1	0	0	0	0	0
1459	1	0	0	0	0	0
1460	0	0	1	0	0	0
1461	1	0	0	0	0	0
1462	1	0	0	0	0	0
1463	1	0	0	0	0	0
1464	1	0	0	0	0	0
1465	1	0	0	0	0	0
1466	1	0	0	0	0	0
1467	1	0	0	0	0	0
1468	0	0	0	0	1	0
1469	0	0	1	0	0	0
1470	0	0	0	0	0	1
1471	0	1	0	0	0	0
1472	0	0	1	0	0	0
1473	1	0	0	0	0	0
1474	1	0	0	0	0	0
1475	1	0	0	0	0	0
1476	1	0	0	0	0	0
1477	1	0	0	0	0	0
1478	0	1	0	0	0	0
1479	1	0	0	0	0	0
1480	1	0	0	0	0	0
1481	0	1	0	0	0	0
1482	1	0	0	0	0	0
1483	1	0	0	0	0	0
1484	0	0	1	0	0	0
1485	1	0	0	0	0	0
1486	1	0	0	0	0	0
1487	1	0	0	0	0	0
1488	1	0	0	0	0	0
1489	1	0	0	0	0	0
1490	0	0	1	0	0	0
1491	0	1	0	0	0	0
1492	0	0	1	0	0	0
1493	1	0	0	0	0	0
1494	1	0	0	0	0	0
1495	1	0	0	0	0	0
1496	1	0	0	0	0	0
1497	0	0	0	0	1	0
1498	1	0	0	0	0	0
1499	0	0	1	0	0	0
1500	0	1	0	0	0	0
1501	0	0	1	0	0	0
1502	1	0	0	0	0	0
1503	0	0	0	1	0	0
1504	1	0	0	0	0	0
1505	0	0	0	0	1	0
1506	1	0	0	0	0	0
1507	0	0	0	0	1	0
1508	0	1	0	0	0	0
1509	1	0	0	0	0	0
1510	0	0	0	0	1	0
1511	1	0	0	0	0	0
1512	1	0	0	0	0	0
1513	0	0	1	0	0	0
1514	1	0	0	0	0	0
1515	0	0	0	1	0	0
1516	0	0	1	0	0	0
1517	1	0	0	0	0	0
1518	0	0	0	0	1	0
1519	1	0	0	0	0	0
1520	1	0	0	0	0	0
1521	0	0	0	0	1	0
1522	1	0	0	0	0	0
1523	0	0	0	0	1	0
1524	1	0	0	0	0	0
1525	1	0	0	0	0	0
1526	0	0	1	0	0	0
1527	1	0	0	0	0	0
1528	1	0	0	0	0	0
1529	1	0	0	0	0	0
1530	0	1	0	0	0	0
1531	0	1	0	0	0	0
1532	1	0	0	0	0	0
1533	0	1	0	0	0	0
1534	0	0	1	0	0	0
1535	1	0	0	0	0	0
1536	0	0	1	0	0	0
1537	1	0	0	0	0	0
1538	1	0	0	0	0	0
1539	1	0	0	0	0	0
1540	0	1	0	0	0	0
1541	1	0	0	0	0	0
1542	0	0	0	0	1	0
1543	1	0	0	0	0	0
1544	1	0	0	0	0	0
1545	0	0	1	0	0	0
1546	0	0	1	0	0	0
1547	1	0	0	0	0	0
1548	1	0	0	0	0	0
1549	1	0	0	0	0	0
1550	1	0	0	0	0	0
1551	0	0	0	0	1	0
1552	0	0	1	0	0	0
1553	0	1	0	0	0	0
1554	0	0	1	0	0	0
1555	1	0	0	0	0	0
1556	0	0	0	1	0	0
1557	0	1	0	0	0	0
1558	0	0	1	0	0	0
1559	0	0	1	0	0	0
1560	0	0	0	0	1	0
1561	0	1	0	0	0	0
1562	1	0	0	0	0	0
1563	0	0	1	0	0	0
1564	0	0	0	0	1	0
1565	1	0	0	0	0	0
1566	1	0	0	0	0	0
1567	0	0	1	0	0	0
1568	1	0	0	0	0	0
1569	1	0	0	0	0	0
1570	0	1	0	0	0	0
1571	1	0	0	0	0	0
1572	0	1	0	0	0	0
1573	0	0	1	0	0	0
1574	1	0	0	0	0	0
1575	0	1	0	0	0	0
1576	0	0	1	0	0	0
1577	1	0	0	0	0	0
1578	1	0	0	0	0	0
1579	0	0	0	1	0	0
1580	0	1	0	0	0	0
1581	1	0	0	0	0	0
1582	0	0	0	0	1	0
1583	0	1	0	0	0	0
1584	1	0	0	0	0	0
1585	0	0	1	0	0	0
1586	1	0	0	0	0	0
1587	1	0	0	0	0	0
1588	1	0	0	0	0	0
1589	0	0	1	0	0	0
1590	1	0	0	0	0	0
1591	0	1	0	0	0	0
1592	1	0	0	0	0	0
1593	1	0	0	0	0	0
1594	1	0	0	0	0	0
1595	1	0	0	0	0	0
1596	0	1	0	0	0	0
1597	1	0	0	0	0	0
1598	1	0	0	0	0	0
1599	0	0	1	0	0	0
1600	1	0	0	0	0	0
1601	1	0	0	0	0	0
1602	1	0	0	0	0	0
1603	0	1	0	0	0	0
1604	0	1	0	0	0	0
1605	0	0	0	0	1	0
1606	0	0	1	0	0	0
1607	0	0	0	0	1	0
1608	0	0	1	0	0	0
1609	1	0	0	0	0	0
1610	1	0	0	0	0	0
1611	0	0	1	0	0	0
1612	1	0	0	0	0	0
1613	0	0	0	0	1	0
1614	1	0	0	0	0	0
1615	0	0	0	0	1	0
1616	0	0	1	0	0	0
1617	1	0	0	0	0	0
1618	1	0	0	0	0	0
1619	0	0	0	0	1	0
1620	1	0	0	0	0	0
1621	1	0	0	0	0	0
1622	0	1	0	0	0	0
1623	1	0	0	0	0	0
1624	1	0	0	0	0	0
1625	0	0	0	0	1	0
1626	0	0	0	0	1	0
1627	0	0	0	1	0	0
1628	0	1	0	0	0	0
1629	0	0	1	0	0	0
1630	1	0	0	0	0	0
1631	0	0	1	0	0	0
1632	1	0	0	0	0	0
1633	0	1	0	0	0	0
1634	1	0	0	0	0	0
1635	1	0	0	0	0	0
1636	1	0	0	0	0	0
1637	1	0	0	0	0	0
1638	0	0	1	0	0	0
1639	1	0	0	0	0	0
1640	1	0	0	0	0	0
1641	1	0	0	0	0	0
1642	1	0	0	0	0	0
1643	0	0	0	0	1	0
1644	0	0	1	0	0	0
1645	1	0	0	0	0	0
1646	0	0	1	0	0	0
1647	0	0	1	0	0	0
1648	1	0	0	0	0	0
1649	1	0	0	0	0	0
1650	1	0	0	0	0	0
1651	0	0	0	1	0	0
1652	1	0	0	0	0	0
1653	1	0	0	0	0	0
1654	1	0	0	0	0	0
1655	1	0	0	0	0	0
1656	1	0	0	0	0	0
1657	1	0	0	0	0	0
1658	1	0	0	0	0	0
1659	1	0	0	0	0	0
1660	1	0	0	0	0	0
1661	0	1	0	0	0	0
1662	1	0	0	0	0	0
1663	0	1	0	0	0	0
1664	1	0	0	0	0	0
1665	0	0	0	0	1	0
1666	1	0	0	0	0	0
1667	1	0	0	0	0	0
1668	1	0	0	0	0	0
1669	1	0	0	0	0	0
1670	0	0	1	0	0	0
1671	0	0	1	0	0	0
1672	1	0	0	0	0	0
1673	1	0	0	0	0	0
1674	1	0	0	0	0	0
1675	0	0	0	0	1	0
1676	0	1	0	0	0	0
1677	0	0	1	0	0	0
1678	0	0	1	0	0	0
1679	1	0	0	0	0	0
1680	0	0	1	0	0	0
1681	1	0	0	0	0	0
1682	0	1	0	0	0	0
1683	1	0	0	0	0	0
1684	0	1	0	0	0	0
1685	0	1	0	0	0	0
1686	0	1	0	0	0	0
1687	0	0	0	0	1	0
1688	0	0	0	0	1	0
1689	0	0	1	0	0	0
1690	0	0	0	0	1	0
1691	0	0	1	0	0	0
1692	0	0	0	0	0	1
1693	0	0	1	0	0	0
1694	1	0	0	0	0	0
1695	1	0	0	0	0	0
1696	0	0	0	0	1	0
1697	0	0	1	0	0	0
1698	1	0	0	0	0	0
1699	0	0	1	0	0	0
1700	1	0	0	0	0	0
1701	0	0	0	0	1	0
1702	0	1	0	0	0	0
1703	0	0	0	0	0	1
1704	0	0	1	0	0	0
1705	1	0	0	0	0	0
1706	1	0	0	0	0	0
1707	1	0	0	0	0	0
1708	0	0	0	0	1	0
1709	1	0	0	0	0	0
1710	1	0	0	0	0	0
1711	0	0	1	0	0	0
1712	0	1	0	0	0	0
1713	0	0	0	0	1	0
1714	0	1	0	0	0	0
1715	1	0	0	0	0	0
1716	0	0	0	1	0	0
1717	1	0	0	0	0	0
1718	1	0	0	0	0	0
1719	0	0	1	0	0	0
1720	1	0	0	0	0	0
1721	0	0	0	0	1	0
1722	1	0	0	0	0	0
1723	0	0	0	0	1	0
1724	0	1	0	0	0	0
1725	0	0	0	0	1	0
1726	0	0	0	0	1	0
1727	0	1	0	0	0	0
1728	0	1	0	0	0	0
1729	0	1	0	0	0	0
1730	1	0	0	0	0	0
1731	0	1	0	0	0	0
1732	1	0	0	0	0	0
1733	0	1	0	0	0	0
1734	0	1	0	0	0	0
1735	1	0	0	0	0	0
1736	0	0	1	0	0	0
1737	0	1	0	0	0	0
1738	0	0	1	0	0	0
1739	1	0	0	0	0	0
1740	0	0	1	0	0	0
1741	0	0	1	0	0	0
1742	1	0	0	0	0	0
1743	1	0	0	0	0	0
1744	0	1	0	0	0	0
1745	1	0	0	0	0	0
1746	1	0	0	0	0	0
1747	1	0	0	0	0	0
1748	1	0	0	0	0	0
1749	0	0	0	0	1	0
1750	1	0	0	0	0	0
1751	1	0	0	0	0	0
1752	0	0	0	0	1	0
1753	0	0	1	0	0	0
1754	0	1	0	0	0	0
1755	0	0	0	0	1	0
1756	0	0	0	0	1	0
1757	0	0	1	0	0	0
1758	0	1	0	0	0	0
1759	0	0	1	0	0	0
1760	0	0	1	0	0	0
1761	0	0	1	0	0	0
1762	1	0	0	0	0	0
1763	0	0	0	0	0	1
1764	0	1	0	0	0	0
1765	0	0	1	0	0	0
1766	1	0	0	0	0	0
1767	0	0	0	0	1	0
1768	0	0	1	0	0	0
1769	1	0	0	0	0	0
1770	0	1	0	0	0	0
1771	0	0	1	0	0	0
1772	0	1	0	0	0	0
1773	1	0	0	0	0	0
1774	1	0	0	0	0	0
1775	0	0	1	0	0	0
1776	1	0	0	0	0	0
1777	0	0	1	0	0	0
1778	1	0	0	0	0	0
1779	0	0	0	0	1	0
1780	1	0	0	0	0	0
1781	1	0	0	0	0	0
1782	1	0	0	0	0	0
1783	0	1	0	0	0	0
1784	1	0	0	0	0	0
1785	1	0	0	0	0	0
1786	1	0	0	0	0	0
1787	0	1	0	0	0	0
1788	0	1	0	0	0	0
1789	0	0	0	0	1	0
1790	0	0	0	0	0	1
1791	0	0	0	0	0	1
1792	0	0	1	0	0	0
1793	1	0	0	0	0	0
1794	1	0	0	0	0	0
1795	1	0	0	0	0	0
1796	0	0	0	0	1	0
1797	0	0	0	0	0	1
1798	0	0	0	0	0	1
1799	0	0	1	0	0	0
1800	0	0	1	0	0	0
1801	0	1	0	0	0	0
1802	0	1	0	0	0	0
1803	0	0	0	0	0	1
1804	0	1	0	0	0	0
1805	0	0	1	0	0	0
1806	0	0	1	0	0	0
1807	0	1	0	0	0	0
1808	1	0	0	0	0	0
1809	0	0	0	0	0	1
1810	1	0	0	0	0	0
1811	1	0	0	0	0	0
1812	0	0	1	0	0	0
1813	0	0	0	0	1	0
1814	0	0	1	0	0	0
1815	0	1	0	0	0	0
1816	0	0	1	0	0	0
1817	1	0	0	0	0	0
1818	0	0	0	0	0	1
1819	1	0	0	0	0	0
1820	0	1	0	0	0	0
1821	1	0	0	0	0	0
1822	1	0	0	0	0	0
1823	0	1	0	0	0	0
1824	0	0	0	0	0	1
1825	0	0	0	0	0	1
1826	0	1	0	0	0	0
1827	0	1	0	0	0	0
1828	0	1	0	0	0	0
1829	0	0	0	0	0	1
1830	1	0	0	0	0	0
1831	0	1	0	0	0	0
1832	0	1	0	0	0	0
1833	0	0	0	0	0	1
1834	0	0	0	0	0	1
1835	1	0	0	0	0	0
1836	1	0	0	0	0	0
1837	0	0	0	0	0	1
1838	1	0	0	0	0	0
1839	0	1	0	0	0	0
1840	1	0	0	0	0	0
1841	0	0	1	0	0	0
1842	0	1	0	0	0	0
1843	0	0	0	0	0	1
1844	0	0	0	0	1	0
1845	1	0	0	0	0	0
1846	0	0	0	0	0	1
1847	0	0	0	0	1	0
1848	0	0	0	0	1	0
1849	0	1	0	0	0	0
1850	0	0	1	0	0	0
1851	0	0	1	0	0	0
1852	0	0	1	0	0	0
1853	1	0	0	0	0	0
1854	0	0	0	0	0	1
1855	0	0	1	0	0	0
1856	0	0	0	0	0	1
1857	1	0	0	0	0	0
1858	1	0	0	0	0	0
1859	1	0	0	0	0	0
1860	0	0	1	0	0	0
1861	0	0	1	0	0	0
1862	0	0	0	0	0	1
1863	0	0	0	0	1	0
1864	1	0	0	0	0	0
1865	1	0	0	0	0	0
1866	0	0	1	0	0	0
1867	0	0	1	0	0	0
1868	1	0	0	0	0	0
1869	0	0	0	0	0	1
1870	0	1	0	0	0	0
1871	1	0	0	0	0	0
1872	1	0	0	0	0	0
1873	0	0	1	0	0	0
1874	0	0	0	0	1	0
1875	0	1	0	0	0	0
1876	0	1	0	0	0	0
1877	0	0	1	0	0	0
1878	0	0	1	0	0	0
1879	0	1	0	0	0	0
1880	1	0	0	0	0	0
1881	0	0	0	0	0	1
1882	0	0	0	0	1	0
1883	0	0	1	0	0	0
1884	0	0	0	0	1	0
1885	0	0	0	0	1	0
1886	0	0	0	0	0	1
1887	0	0	1	0	0	0
1888	0	0	1	0	0	0
1889	0	0	0	0	0	1
1890	0	1	0	0	0	0
1891	0	1	0	0	0	0
1892	0	0	0	0	0	1
1893	0	1	0	0	0	0
1894	1	0	0	0	0	0
1895	0	0	0	0	1	0
1896	0	0	0	0	0	1
1897	0	0	1	0	0	0
1898	1	0	0	0	0	0
1899	1	0	0	0	0	0
1900	0	0	0	0	1	0
1901	1	0	0	0	0	0
1902	1	0	0	0	0	0
1903	0	1	0	0	0	0
1904	1	0	0	0	0	0
1905	1	0	0	0	0	0
1906	0	1	0	0	0	0
1907	0	0	1	0	0	0
1908	0	0	0	0	0	1
1909	1	0	0	0	0	0
1910	1	0	0	0	0	0
1911	0	0	0	0	1	0
1912	1	0	0	0	0	0
1913	1	0	0	0	0	0
1914	0	1	0	0	0	0
1915	1	0	0	0	0	0
1916	0	0	0	0	0	1
1917	0	1	0	0	0	0
1918	0	1	0	0	0	0
1919	1	0	0	0	0	0
1920	0	0	0	0	1	0
1921	1	0	0	0	0	0
1922	0	0	1	0	0	0
1923	0	0	1	0	0	0
1924	0	1	0	0	0	0
1925	0	0	1	0	0	0
1926	0	0	0	0	0	1
1927	0	1	0	0	0	0
1928	1	0	0	0	0	0
1929	1	0	0	0	0	0
1930	0	0	1	0	0	0
1931	0	0	1	0	0	0
1932	1	0	0	0	0	0
1933	0	0	1	0	0	0
1934	1	0	0	0	0	0
1935	1	0	0	0	0	0
1936	1	0	0	0	0	0
1937	1	0	0	0	0	0
1938	0	1	0	0	0	0
1939	1	0	0	0	0	0
1940	1	0	0	0	0	0
1941	0	1	0	0	0	0
1942	1	0	0	0	0	0
1943	0	0	1	0	0	0
1944	0	0	0	0	0	1
1945	0	1	0	0	0	0
1946	0	0	1	0	0	0
1947	0	0	0	0	1	0
1948	0	0	0	0	0	1
1949	0	0	1	0	0	0
1950	0	0	1	0	0	0
1951	0	0	1	0	0	0
1952	1	0	0	0	0	0
1953	0	1	0	0	0	0
1954	1	0	0	0	0	0
1955	0	0	1	0	0	0
1956	0	1	0	0	0	0
1957	1	0	0	0	0	0
1958	1	0	0	0	0	0
1959	1	0	0	0	0	0
1960	1	0	0	0	0	0
1961	0	0	1	0	0	0
1962	0	1	0	0	0	0
1963	1	0	0	0	0	0
1964	0	1	0	0	0	0
1965	1	0	0	0	0	0
1966	0	0	1	0	0	0
1967	1	0	0	0	0	0
1968	0	1	0	0	0	0
1969	1	0	0	0	0	0
1970	0	0	1	0	0	0
1971	1	0	0	0	0	0
1972	0	1	0	0	0	0
1973	0	0	1	0	0	0
1974	1	0	0	0	0	0
1975	0	1	0	0	0	0
1976	0	1	0	0	0	0
1977	0	0	1	0	0	0
1978	0	0	0	0	0	1
1979	0	0	1	0	0	0
1980	0	1	0	0	0	0
1981	0	1	0	0	0	0
1982	1	0	0	0	0	0
1983	1	0	0	0	0	0
1984	0	0	1	0	0	0
1985	0	0	1	0	0	0
1986	1	0	0	0	0	0
1987	1	0	0	0	0	0
1988	0	0	0	0	1	0
1989	0	0	1	0	0	0
1990	0	0	1	0	0	0
1991	0	0	1	0	0	0
1992	0	0	0	0	0	1
1993	0	0	0	0	0	1
1994	0	1	0	0	0	0
1995	0	0	0	0	0	1
1996	1	0	0	0	0	0
1997	0	0	0	0	0	1
1998	1	0	0	0	0	0
1999	0	0	1	0	0	0
[truncated: 48,143 more rows]

## Sheet: Figure B
ID	Peak metabolic equivalents classification (METs)
1	7.0-10.0
2	5.0-6.9
3	5.0-6.9
4	5.0-6.9
5	<5.0
6	<5.0
7	<5.0
8	<5.0
9	<5.0
10	5.0-6.9
11	<5.0
12	<5.0
13	<5.0
14	<5.0
15	7.0-10.0
16	<5.0
17	7.0-10.0
18	<5.0
19	7.0-10.0
20	7.0-10.0
21	7.0-10.0
22	5.0-6.9
23	5.0-6.9
24	5.0-6.9
25	7.0-10.0
26	7.0-10.0
27	5.0-6.9
28	5.0-6.9
29	5.0-6.9
30	<5.0
31	7.0-10.0
32	5.0-6.9
33	5.0-6.9
34	5.0-6.9
35	5.0-6.9
36	5.0-6.9
37	<5.0
38	<5.0
39	7.0-10.0
40	7.0-10.0
41	5.0-6.9
42	5.0-6.9
43	5.0-6.9
44	5.0-6.9
45	<5.0
46	7.0-10.0
47	7.0-10.0
48	5.0-6.9
49	5.0-6.9
50	5.0-6.9
51	5.0-6.9
52	5.0-6.9
53	5.0-6.9
54	<5.0
55	5.0-6.9
56	5.0-6.9
57	<5.0
58	5.0-6.9
59	5.0-6.9
60	5.0-6.9
61	5.0-6.9
62	5.0-6.9
63	<5.0
64	5.0-6.9
65	5.0-6.9
66	5.0-6.9
67	5.0-6.9
68	5.0-6.9
69	5.0-6.9
70	<5.0
71	7.0-10.0
72	5.0-6.9
73	5.0-6.9
74	5.0-6.9
75	<5.0
76	<5.0
77	5.0-6.9
78	5.0-6.9
79	5.0-6.9
80	<5.0
81	<5.0
82	<5.0
83	5.0-6.9
84	5.0-6.9
85	7.0-10.0
86	5.0-6.9
87	<5.0
88	<5.0
89	<5.0
90	<5.0
91	<5.0
92	<5.0
93	7.0-10.0
94	5.0-6.9
95	5.0-6.9
96	5.0-6.9
97	5.0-6.9
98	5.0-6.9
99	<5.0
100	5.0-6.9
101	<5.0
102	<5.0
103	<5.0
104	5.0-6.9
105	5.0-6.9
106	5.0-6.9
107	<5.0
108	<5.0
109	<5.0
110	<5.0
111	5.0-6.9
112	5.0-6.9
113	5.0-6.9
114	5.0-6.9
115	<5.0
116	5.0-6.9
117	5.0-6.9
118	<5.0
119	<5.0
120	<5.0
121	<5.0
122	5.0-6.9
123	<5.0
124	<5.0
125	<5.0
126	<5.0
127	<5.0
128	<5.0
129	5.0-6.9
130	<5.0
131	<5.0
132	<5.0
133	<5.0
134	<5.0
135	<5.0
136	5.0-6.9
137	5.0-6.9
138	<5.0
139	<5.0
140	<5.0
141	<5.0
142	5.0-6.9
143	<5.0
144	<5.0
145	<5.0
146	<5.0
147	<5.0
148	<5.0
149	5.0-6.9
150	5.0-6.9
151	<5.0
152	<5.0
153	<5.0
154	<5.0
155	<5.0
156	<5.0
157	<5.0
158	<5.0
159	5.0-6.9
160	<5.0
161	<5.0
162	<5.0
163	<5.0
164	<5.0
165	<5.0
166	<5.0
167	<5.0
168	<5.0
169	<5.0
170	<5.0
171	<5.0
172	<5.0
173	<5.0
174	<5.0
175	<5.0
176	<5.0
177	<5.0
178	<5.0
179	<5.0
180	<5.0
181	5.0-6.9
182	5.0-6.9
183	<5.0
184	<5.0
185	<5.0
186	<5.0
187	7.0-10.0
188	7.0-10.0
189	5.0-6.9
190	5.0-6.9
191	5.0-6.9
192	7.0-10.0
193	7.0-10.0
194	7.0-10.0
195	7.0-10.0
196	5.0-6.9
197	5.0-6.9
198	7.0-10.0
199	5.0-6.9
200	7.0-10.0
201	7.0-10.0
202	7.0-10.0
203	7.0-10.0
204	5.0-6.9
205	<5.0
206	5.0-6.9
207	7.0-10.0
208	5.0-6.9
209	7.0-10.0
210	5.0-6.9
211	5.0-6.9
212	5.0-6.9
213	5.0-6.9
214	5.0-6.9
215	<5.0
216	5.0-6.9
217	<5.0
218	5.0-6.9
219	<5.0
220	7.0-10.0
221	5.0-6.9
222	5.0-6.9
223	5.0-6.9
224	5.0-6.9
225	5.0-6.9
226	5.0-6.9
227	<5.0
228	5.0-6.9
229	5.0-6.9
230	<5.0
231	<5.0
232	5.0-6.9
233	5.0-6.9
234	<5.0
235	<5.0
236	7.0-10.0
237	5.0-6.9
238	5.0-6.9
239	5.0-6.9
240	5.0-6.9
241	5.0-6.9
242	<5.0
243	<5.0
244	<5.0
245	<5.0
246	<5.0
247	5.0-6.9
248	<5.0
249	<5.0
250	<5.0
251	<5.0
252	5.0-6.9
253	<5.0
254	5.0-6.9
255	<5.0
256	<5.0
257	<5.0
258	<5.0
259	5.0-6.9
260	5.0-6.9
261	<5.0
262	<5.0
263	<5.0
264	<5.0
265	<5.0
266	<5.0
267	<5.0
268	<5.0
269	<5.0
270	<5.0
271	<5.0
272	<5.0
273	<5.0
274	<5.0
275	<5.0
276	<5.0
277	<5.0
278	<5.0
279	7.0-10.0
280	<5.0
281	<5.0
282	<5.0
283	5.0-6.9
284	<5.0
285	<5.0
286	5.0-6.9
287	<5.0
288	<5.0
289	<5.0
290	<5.0
291	<5.0
292	<5.0
293	<5.0
294	5.0-6.9
295	<5.0
296	<5.0
297	<5.0
298	<5.0
299	<5.0
300	5.0-6.9
301	<5.0
302	<5.0
303	<5.0
304	<5.0
305	<5.0
306	<5.0
307	<5.0
308	5.0-6.9
309	<5.0
310	5.0-6.9
311	<5.0
312	5.0-6.9
313	<5.0
314	5.0-6.9
315	<5.0
316	5.0-6.9
317	<5.0
318	<5.0
319	5.0-6.9
320	<5.0
321	5.0-6.9
322	5.0-6.9
323	<5.0
324	5.0-6.9
325	<5.0
326	<5.0
327	<5.0
328	<5.0
329	<5.0
330	<5.0
331	5.0-6.9
332	<5.0
333	<5.0
334	<5.0
335	<5.0
336	5.0-6.9
337	<5.0
338	<5.0
339	<5.0
340	<5.0
341	<5.0
342	5.0-6.9
343	<5.0
344	5.0-6.9
345	<5.0
346	<5.0
347	<5.0
348	<5.0
349	5.0-6.9
350	5.0-6.9
351	<5.0
352	5.0-6.9
353	<5.0
354	<5.0
355	5.0-6.9
356	<5.0
357	<5.0
358	<5.0
359	<5.0
360	<5.0
361	<5.0
362	5.0-6.9
363	5.0-6.9
364	<5.0
365	<5.0
366	<5.0
367	5.0-6.9
368	<5.0
369	5.0-6.9
370	<5.0
371	5.0-6.9
372	<5.0
373	<5.0
374	<5.0
375	<5.0
376	5.0-6.9
377	<5.0
378	5.0-6.9
379	5.0-6.9
380	5.0-6.9
381	<5.0
382	<5.0
383	<5.0
384	<5.0
385	5.0-6.9
386	<5.0
387	<5.0
388	<5.0
389	<5.0
390	5.0-6.9
391	<5.0
392	<5.0
393	<5.0
394	<5.0
395	<5.0
396	5.0-6.9
397	<5.0
398	<5.0
399	<5.0
400	<5.0
401	<5.0
402	5.0-6.9
403	<5.0
404	<5.0
405	<5.0
406	<5.0
407	<5.0
408	<5.0
409	5.0-6.9
410	7.0-10.0
411	<5.0
412	<5.0
413	5.0-6.9
414	<5.0
415	<5.0
416	5.0-6.9
417	5.0-6.9
418	5.0-6.9
419	5.0-6.9
420	<5.0
421	<5.0
422	<5.0
423	<5.0
424	<5.0
425	5.0-6.9
426	5.0-6.9
427	5.0-6.9
428	<5.0
429	<5.0
430	<5.0
431	<5.0
432	5.0-6.9
433	<5.0
434	<5.0
435	<5.0
436	<5.0
437	5.0-6.9
438	<5.0
439	<5.0
440	5.0-6.9
441	<5.0
442	<5.0
443	<5.0
444	<5.0
445	<5.0
446	5.0-6.9
447	<5.0
448	5.0-6.9
449	<5.0
450	5.0-6.9
451	<5.0
452	<5.0
453	5.0-6.9
454	<5.0
455	5.0-6.9
456	5.0-6.9
457	5.0-6.9
458	<5.0
459	<5.0
460	5.0-6.9
461	<5.0
462	<5.0
463	<5.0
464	<5.0
465	5.0-6.9
466	<5.0
467	<5.0
468	5.0-6.9
469	<5.0
470	<5.0
471	<5.0
472	<5.0
473	5.0-6.9
474	7.0-10.0
475	5.0-6.9
476	<5.0
477	5.0-6.9
478	5.0-6.9
479	5.0-6.9
480	5.0-6.9
481	<5.0
482	<5.0
483	<5.0
484	<5.0
485	<5.0
486	<5.0
487	<5.0
488	<5.0
489	<5.0
490	5.0-6.9
491	5.0-6.9
492	5.0-6.9
493	5.0-6.9
494	5.0-6.9
495	<5.0
496	<5.0
497	<5.0
498	<5.0
499	<5.0
500	<5.0
501	7.0-10.0
502	<5.0
503	<5.0
504	5.0-6.9
505	5.0-6.9
506	5.0-6.9
507	<5.0
508	<5.0
509	<5.0
510	<5.0
511	<5.0
512	<5.0
513	<5.0
514	<5.0
515	<5.0
516	5.0-6.9
517	5.0-6.9
518	5.0-6.9
519	<5.0
520	<5.0
521	<5.0
522	<5.0
523	5.0-6.9
524	5.0-6.9
525	5.0-6.9
526	<5.0
527	<5.0
528	7.0-10.0
529	5.0-6.9
530	7.0-10.0
531	5.0-6.9
532	<5.0
533	5.0-6.9
534	<5.0
535	5.0-6.9
536	<5.0
537	<5.0
538	<5.0
539	5.0-6.9
540	<5.0
541	<5.0
542	<5.0
543	<5.0
544	<5.0
545	<5.0
546	5.0-6.9
547	5.0-6.9
548	<5.0
549	<5.0
550	5.0-6.9
551	5.0-6.9
552	5.0-6.9
553	5.0-6.9
554	5.0-6.9
555	5.0-6.9
556	5.0-6.9
557	<5.0
558	<5.0
559	<5.0
560	<5.0
561	<5.0
562	<5.0
563	<5.0
564	<5.0
565	<5.0
566	5.0-6.9
567	<5.0
568	5.0-6.9
569	<5.0
570	<5.0
571	5.0-6.9
572	5.0-6.9
573	<5.0
574	<5.0
575	<5.0
576	<5.0
577	<5.0
578	5.0-6.9
579	5.0-6.9
580	5.0-6.9
581	<5.0
582	5.0-6.9
583	<5.0
584	<5.0
585	<5.0
586	<5.0
587	<5.0
588	<5.0
589	<5.0
590	<5.0
591	<5.0
592	<5.0
593	5.0-6.9
594	5.0-6.9
595	<5.0
596	<5.0
597	<5.0
598	<5.0
599	<5.0
600	<5.0
601	5.0-6.9
602	5.0-6.9
603	5.0-6.9
604	5.0-6.9
605	5.0-6.9
606	<5.0
607	<5.0
608	<5.0
609	<5.0
610	<5.0
611	5.0-6.9
612	5.0-6.9
613	<5.0
614	<5.0
615	<5.0
616	<5.0
617	<5.0
618	<5.0
619	<5.0
620	5.0-6.9
621	5.0-6.9
622	5.0-6.9
623	5.0-6.9
624	5.0-6.9
625	5.0-6.9
626	5.0-6.9
627	<5.0
628	<5.0
629	5.0-6.9
630	<5.0
631	<5.0
632	<5.0
633	5.0-6.9
634	<5.0
635	<5.0
636	5.0-6.9
637	5.0-6.9
638	5.0-6.9
639	5.0-6.9
640	5.0-6.9
641	5.0-6.9
642	5.0-6.9
643	5.0-6.9
644	5.0-6.9
645	5.0-6.9
646	5.0-6.9
647	5.0-6.9
648	5.0-6.9
649	<5.0
650	<5.0
651	<5.0
652	<5.0
653	5.0-6.9
654	<5.0
655	<5.0
656	<5.0
657	5.0-6.9
658	5.0-6.9
659	<5.0
660	<5.0
661	<5.0
662	<5.0
663	<5.0
664	5.0-6.9
665	5.0-6.9
666	5.0-6.9
667	<5.0
668	5.0-6.9
669	5.0-6.9
670	5.0-6.9
671	5.0-6.9
672	5.0-6.9
673	<5.0
674	<5.0
675	<5.0
676	<5.0
677	<5.0
678	5.0-6.9
679	<5.0
680	<5.0
681	<5.0
682	<5.0
683	<5.0
684	<5.0
685	5.0-6.9
686	7.0-10.0
687	5.0-6.9
688	5.0-6.9
689	5.0-6.9
690	<5.0
691	<5.0
692	<5.0
693	<5.0
694	<5.0
695	<5.0
696	<5.0
697	<5.0
698	<5.0
699	<5.0
700	<5.0
701	<5.0
702	7.0-10.0
703	5.0-6.9
704	5.0-6.9
705	<5.0
706	7.0-10.0
707	5.0-6.9
708	5.0-6.9
709	5.0-6.9
710	5.0-6.9
711	<5.0
712	5.0-6.9
713	5.0-6.9
714	5.0-6.9
715	5.0-6.9
716	5.0-6.9
717	5.0-6.9
718	<5.0
719	<5.0
720	5.0-6.9
721	5.0-6.9
722	5.0-6.9
723	<5.0
724	5.0-6.9
725	<5.0
726	<5.0
727	<5.0
728	<5.0
729	<5.0
730	5.0-6.9
731	7.0-10.0
732	5.0-6.9
733	5.0-6.9
734	<5.0
735	<5.0
736	5.0-6.9
737	5.0-6.9
738	<5.0
739	<5.0
740	<5.0
741	<5.0
742	<5.0
743	5.0-6.9
744	<5.0
745	<5.0
746	5.0-6.9
747	<5.0
748	<5.0
749	5.0-6.9
750	5.0-6.9
751	5.0-6.9
752	<5.0
753	5.0-6.9
754	5.0-6.9
755	5.0-6.9
756	5.0-6.9
757	5.0-6.9
758	5.0-6.9
759	<5.0
760	<5.0
761	5.0-6.9
762	<5.0
763	<5.0
764	<5.0
765	<5.0
766	5.0-6.9
767	<5.0
768	5.0-6.9
769	5.0-6.9
770	5.0-6.9
771	5.0-6.9
772	5.0-6.9
773	5.0-6.9
774	<5.0
775	<5.0
776	<5.0
777	5.0-6.9
778	5.0-6.9
779	5.0-6.9
780	5.0-6.9
781	<5.0
782	<5.0
783	5.0-6.9
784	5.0-6.9
785	7.0-10.0
786	5.0-6.9
787	5.0-6.9
788	5.0-6.9
789	5.0-6.9
790	<5.0
791	5.0-6.9
792	5.0-6.9
793	<5.0
794	5.0-6.9
795	5.0-6.9
796	5.0-6.9
797	5.0-6.9
798	5.0-6.9
799	5.0-6.9
800	5.0-6.9
801	5.0-6.9
802	5.0-6.9
803	<5.0
804	<5.0
805	<5.0
806	<5.0
807	<5.0
808	<5.0
809	<5.0
810	<5.0
811	<5.0
812	5.0-6.9
813	5.0-6.9
814	<5.0
815	5.0-6.9
816	5.0-6.9
817	5.0-6.9
818	5.0-6.9
819	5.0-6.9
820	5.0-6.9
821	<5.0
822	<5.0
823	<5.0
824	<5.0
825	<5.0
826	<5.0
827	5.0-6.9
828	5.0-6.9
829	<5.0
830	<5.0
831	5.0-6.9
832	5.0-6.9
833	5.0-6.9
834	5.0-6.9
835	5.0-6.9
836	<5.0
837	<5.0
838	7.0-10.0
839	5.0-6.9
840	5.0-6.9
841	<5.0
842	<5.0
843	<5.0
844	<5.0
845	5.0-6.9
846	5.0-6.9
847	5.0-6.9
848	<5.0
849	5.0-6.9
850	<5.0
851	7.0-10.0
852	5.0-6.9
853	5.0-6.9
854	<5.0
855	5.0-6.9
856	5.0-6.9
857	5.0-6.9
858	5.0-6.9
859	5.0-6.9
860	5.0-6.9
861	5.0-6.9
862	<5.0
863	<5.0
864	<5.0
865	<5.0
866	<5.0
867	<5.0
868	<5.0
869	5.0-6.9
870	5.0-6.9
871	5.0-6.9
872	5.0-6.9
873	5.0-6.9
874	5.0-6.9
875	5.0-6.9
876	<5.0
877	7.0-10.0
878	<5.0
879	<5.0
880	5.0-6.9
881	5.0-6.9
882	<5.0
883	7.0-10.0
884	5.0-6.9
885	5.0-6.9
886	5.0-6.9
887	<5.0
888	5.0-6.9
889	<5.0
890	<5.0
891	<5.0
892	5.0-6.9
893	5.0-6.9
894	5.0-6.9
895	5.0-6.9
896	<5.0
897	5.0-6.9
898	<5.0
899	5.0-6.9
900	<5.0
901	5.0-6.9
902	5.0-6.9
903	5.0-6.9
904	5.0-6.9
905	<5.0
906	<5.0
907	<5.0
908	5.0-6.9
909	<5.0
910	5.0-6.9
911	<5.0
912	<5.0
913	<5.0
914	5.0-6.9
915	<5.0
916	7.0-10.0
917	7.0-10.0
918	<5.0
919	<5.0
920	<5.0
921	7.0-10.0
922	7.0-10.0
923	5.0-6.9
924	5.0-6.9
925	5.0-6.9
926	<5.0
927	<5.0
928	<5.0
929	<5.0
930	5.0-6.9
931	5.0-6.9
932	<5.0
933	<5.0
934	5.0-6.9
935	5.0-6.9
936	5.0-6.9
937	5.0-6.9
938	5.0-6.9
939	5.0-6.9
940	5.0-6.9
941	5.0-6.9
942	5.0-6.9
943	7.0-10.0
944	5.0-6.9
945	5.0-6.9
946	<5.0
947	<5.0
948	<5.0
949	<5.0
950	<5.0
951	5.0-6.9
952	<5.0
953	5.0-6.9
954	5.0-6.9
955	5.0-6.9
956	<5.0
957	5.0-6.9
958	5.0-6.9
959	<5.0
960	5.0-6.9
961	5.0-6.9
962	5.0-6.9
963	<5.0
964	5.0-6.9
965	5.0-6.9
966	5.0-6.9
967	5.0-6.9
968	5.0-6.9
969	5.0-6.9
970	<5.0
971	<5.0
972	<5.0
973	5.0-6.9
974	5.0-6.9
975	5.0-6.9
976	5.0-6.9
977	5.0-6.9
978	<5.0
979	5.0-6.9
980	7.0-10.0
981	5.0-6.9
982	5.0-6.9
983	5.0-6.9
984	5.0-6.9
985	5.0-6.9
986	7.0-10.0
987	<5.0
988	<5.0
989	5.0-6.9
990	5.0-6.9
991	5.0-6.9
992	5.0-6.9
993	5.0-6.9
994	<5.0
995	<5.0
996	5.0-6.9
997	<5.0
998	5.0-6.9
999	5.0-6.9
1000	5.0-6.9
1001	5.0-6.9
1002	7.0-10.0
1003	<5.0
1004	5.0-6.9
1005	<5.0
1006	5.0-6.9
1007	7.0-10.0
1008	5.0-6.9
1009	5.0-6.9
1010	5.0-6.9
1011	<5.0
1012	<5.0
1013	5.0-6.9
1014	5.0-6.9
1015	5.0-6.9
1016	<5.0
1017	5.0-6.9
1018	5.0-6.9
1019	5.0-6.9
1020	<5.0
1021	<5.0
1022	<5.0
1023	5.0-6.9
1024	7.0-10.0
1025	5.0-6.9
1026	5.0-6.9
1027	5.0-6.9
1028	5.0-6.9
1029	7.0-10.0
1030	5.0-6.9
1031	<5.0
1032	5.0-6.9
1033	7.0-10.0
1034	5.0-6.9
1035	<5.0
1036	5.0-6.9
1037	5.0-6.9
1038	<5.0
1039	7.0-10.0
1040	7.0-10.0
1041	<5.0
1042	5.0-6.9
1043	5.0-6.9
1044	5.0-6.9
1045	5.0-6.9
1046	5.0-6.9
1047	5.0-6.9
1048	7.0-10.0
1049	5.0-6.9
1050	5.0-6.9
1051	5.0-6.9
1052	5.0-6.9
1053	5.0-6.9
1054	7.0-10.0
1055	5.0-6.9
1056	5.0-6.9
1057	5.0-6.9
1058	5.0-6.9
1059	<5.0
1060	<5.0
1061	5.0-6.9
1062	5.0-6.9
1063	5.0-6.9
1064	<5.0
1065	7.0-10.0
1066	5.0-6.9
1067	5.0-6.9
1068	5.0-6.9
1069	5.0-6.9
1070	5.0-6.9
1071	<5.0
1072	7.0-10.0
1073	5.0-6.9
1074	5.0-6.9
1075	7.0-10.0
1076	<5.0
1077	5.0-6.9
1078	5.0-6.9
1079	5.0-6.9
1080	5.0-6.9
1081	5.0-6.9
1082	<5.0
1083	5.0-6.9
1084	<5.0
1085	<5.0
1086	<5.0
1087	<5.0
1088	<5.0
1089	5.0-6.9
1090	5.0-6.9
1091	5.0-6.9
1092	5.0-6.9
1093	5.0-6.9
1094	5.0-6.9
1095	5.0-6.9
1096	5.0-6.9
1097	5.0-6.9
1098	5.0-6.9
1099	<5.0
1100	<5.0
1101	5.0-6.9
1102	<5.0
1103	5.0-6.9
1104	5.0-6.9
1105	5.0-6.9
1106	<5.0
1107	<5.0
1108	7.0-10.0
1109	7.0-10.0
1110	7.0-10.0
1111	7.0-10.0
1112	7.0-10.0
1113	7.0-10.0
1114	7.0-10.0
1115	<5.0
1116	7.0-10.0
1117	7.0-10.0
1118	5.0-6.9
1119	5.0-6.9
1120	5.0-6.9
1121	5.0-6.9
1122	5.0-6.9
1123	5.0-6.9
1124	5.0-6.9
1125	<5.0
1126	<5.0
1127	5.0-6.9
1128	5.0-6.9
1129	5.0-6.9
1130	<5.0
1131	5.0-6.9
1132	<5.0
1133	<5.0
1134	<5.0
1135	<5.0
1136	<5.0
1137	5.0-6.9
1138	7.0-10.0
1139	5.0-6.9
1140	5.0-6.9
1141	5.0-6.9
1142	5.0-6.9
1143	5.0-6.9
1144	5.0-6.9
1145	7.0-10.0
1146	5.0-6.9
1147	5.0-6.9
1148	5.0-6.9
1149	5.0-6.9
1150	5.0-6.9
1151	5.0-6.9
1152	5.0-6.9
1153	5.0-6.9
1154	<5.0
1155	5.0-6.9
1156	5.0-6.9
1157	7.0-10.0
1158	5.0-6.9
1159	7.0-10.0
1160	5.0-6.9
1161	5.0-6.9
1162	5.0-6.9
1163	5.0-6.9
1164	5.0-6.9
1165	5.0-6.9
1166	5.0-6.9
1167	5.0-6.9
1168	5.0-6.9
1169	5.0-6.9
1170	5.0-6.9
1171	<5.0
1172	5.0-6.9
1173	<5.0
1174	5.0-6.9
1175	<5.0
1176	<5.0
1177	5.0-6.9
1178	<5.0
1179	5.0-6.9
1180	5.0-6.9
1181	5.0-6.9
1182	7.0-10.0
1183	5.0-6.9
1184	5.0-6.9
1185	5.0-6.9
1186	5.0-6.9
1187	5.0-6.9
1188	<5.0
1189	7.0-10.0
1190	7.0-10.0
1191	5.0-6.9
1192	7.0-10.0
1193	5.0-6.9
1194	5.0-6.9
1195	5.0-6.9
1196	5.0-6.9
1197	5.0-6.9
1198	<5.0
1199	<5.0
1200	5.0-6.9
1201	5.0-6.9
1202	5.0-6.9
1203	<5.0
1204	<5.0
1205	5.0-6.9
1206	5.0-6.9
1207	5.0-6.9
1208	5.0-6.9
1209	<5.0
1210	5.0-6.9
1211	<5.0
1212	7.0-10.0
1213	<5.0
1214	<5.0
1215	<5.0
1216	<5.0
1217	5.0-6.9
1218	<5.0
1219	5.0-6.9
1220	5.0-6.9
1221	7.0-10.0
1222	5.0-6.9
1223	5.0-6.9
1224	<5.0
1225	5.0-6.9
1226	<5.0
1227	5.0-6.9
1228	7.0-10.0
1229	7.0-10.0
1230	7.0-10.0
1231	7.0-10.0
1232	7.0-10.0
1233	7.0-10.0
1234	5.0-6.9
1235	5.0-6.9
1236	<5.0
1237	5.0-6.9
1238	<5.0
1239	<5.0
1240	5.0-6.9
1241	5.0-6.9
1242	5.0-6.9
1243	5.0-6.9
1244	5.0-6.9
1245	5.0-6.9
1246	5.0-6.9
1247	5.0-6.9
1248	5.0-6.9
1249	5.0-6.9
1250	<5.0
1251	5.0-6.9
1252	5.0-6.9
1253	5.0-6.9
1254	5.0-6.9
1255	7.0-10.0
1256	7.0-10.0
1257	7.0-10.0
1258	5.0-6.9
1259	5.0-6.9
1260	<5.0
1261	5.0-6.9
1262	7.0-10.0
1263	5.0-6.9
1264	5.0-6.9
1265	5.0-6.9
1266	5.0-6.9
1267	<5.0
1268	<5.0
1269	<5.0
1270	5.0-6.9
1271	5.0-6.9
1272	5.0-6.9
1273	5.0-6.9
1274	<5.0
1275	<5.0
1276	5.0-6.9
1277	7.0-10.0
1278	<5.0
1279	5.0-6.9
1280	5.0-6.9
1281	5.0-6.9
1282	7.0-10.0
1283	5.0-6.9
1284	7.0-10.0
1285	5.0-6.9
1286	5.0-6.9
1287	5.0-6.9
1288	5.0-6.9
1289	7.0-10.0
1290	5.0-6.9
1291	5.0-6.9
1292	5.0-6.9
1293	7.0-10.0
1294	5.0-6.9
1295	5.0-6.9
1296	<5.0
1297	5.0-6.9
1298	5.0-6.9
1299	5.0-6.9
1300	<5.0
1301	5.0-6.9
1302	5.0-6.9
1303	7.0-10.0
1304	5.0-6.9
1305	5.0-6.9
1306	5.0-6.9
1307	5.0-6.9
1308	5.0-6.9
1309	5.0-6.9
1310	5.0-6.9
1311	7.0-10.0
1312	5.0-6.9
1313	<5.0
1314	7.0-10.0
1315	7.0-10.0
1316	7.0-10.0
1317	<5.0
1318	5.0-6.9
1319	7.0-10.0
1320	5.0-6.9
1321	5.0-6.9
1322	<5.0
1323	<5.0
1324	7.0-10.0
1325	5.0-6.9
1326	5.0-6.9
1327	5.0-6.9
1328	5.0-6.9
1329	5.0-6.9
1330	<5.0
1331	<5.0
1332	5.0-6.9
1333	7.0-10.0
1334	7.0-10.0
1335	5.0-6.9
1336	5.0-6.9
1337	7.0-10.0
1338	7.0-10.0
1339	<5.0
1340	7.0-10.0
1341	7.0-10.0
1342	7.0-10.0
1343	5.0-6.9
1344	5.0-6.9
1345	5.0-6.9
1346	5.0-6.9
1347	5.0-6.9
1348	<5.0
1349	<5.0
1350	<5.0
1351	5.0-6.9
1352	5.0-6.9
1353	5.0-6.9
1354	5.0-6.9
1355	<5.0
1356	5.0-6.9
1357	<5.0
1358	<5.0
1359	5.0-6.9
1360	5.0-6.9
1361	5.0-6.9
1362	<5.0
1363	<5.0
1364	7.0-10.0
1365	7.0-10.0
1366	5.0-6.9
1367	5.0-6.9
1368	<5.0
1369	5.0-6.9
1370	7.0-10.0
1371	5.0-6.9
1372	5.0-6.9
1373	5.0-6.9
1374	7.0-10.0
1375	7.0-10.0
1376	<5.0
1377	<5.0
1378	5.0-6.9
1379	5.0-6.9
1380	5.0-6.9
1381	5.0-6.9
1382	<5.0
1383	5.0-6.9
1384	5.0-6.9
1385	5.0-6.9
1386	7.0-10.0
1387	7.0-10.0
1388	5.0-6.9
1389	5.0-6.9
1390	<5.0
1391	7.0-10.0
1392	7.0-10.0
1393	7.0-10.0
1394	7.0-10.0
1395	5.0-6.9
1396	7.0-10.0
1397	7.0-10.0
1398	7.0-10.0
1399	5.0-6.9
1400	<5.0
1401	5.0-6.9
1402	5.0-6.9
1403	5.0-6.9
1404	5.0-6.9
1405	7.0-10.0
1406	7.0-10.0
1407	5.0-6.9
1408	5.0-6.9
1409	5.0-6.9
1410	5.0-6.9
1411	<5.0
1412	<5.0
1413	7.0-10.0
1414	7.0-10.0
1415	<5.0
1416	5.0-6.9
1417	5.0-6.9
1418	5.0-6.9
1419	7.0-10.0
1420	<5.0
1421	7.0-10.0
1422	<5.0
1423	<5.0
1424	5.0-6.9
1425	5.0-6.9
1426	<5.0
1427	<5.0
1428	5.0-6.9
1429	5.0-6.9
1430	7.0-10.0
1431	5.0-6.9
1432	5.0-6.9
1433	<5.0
1434	5.0-6.9
1435	7.0-10.0
1436	5.0-6.9
1437	5.0-6.9
1438	<5.0
1439	5.0-6.9
1440	5.0-6.9
1441	5.0-6.9
1442	5.0-6.9
1443	5.0-6.9
1444	5.0-6.9
1445	5.0-6.9
1446	<5.0
1447	5.0-6.9
1448	5.0-6.9
1449	<5.0
1450	<5.0
1451	5.0-6.9
1452	5.0-6.9
1453	5.0-6.9
1454	<5.0
1455	<5.0
1456	5.0-6.9
1457	<5.0
1458	<5.0
1459	7.0-10.0
1460	<5.0
1461	<5.0
1462	5.0-6.9
1463	<5.0
1464	5.0-6.9
1465	<5.0
1466	5.0-6.9
1467	<5.0
1468	7.0-10.0
1469	5.0-6.9
1470	<5.0
1471	5.0-6.9
1472	<5.0
1473	5.0-6.9
1474	5.0-6.9
1475	5.0-6.9
1476	5.0-6.9
1477	5.0-6.9
1478	5.0-6.9
1479	5.0-6.9
1480	<5.0
1481	<5.0
1482	5.0-6.9
1483	<5.0
1484	<5.0
1485	5.0-6.9
1486	5.0-6.9
1487	7.0-10.0
1488	7.0-10.0
1489	<5.0
1490	<5.0
1491	<5.0
1492	5.0-6.9
1493	7.0-10.0
1494	5.0-6.9
1495	7.0-10.0
1496	7.0-10.0
1497	7.0-10.0
1498	5.0-6.9
1499	7.0-10.0
1500	7.0-10.0
1501	7.0-10.0
1502	<5.0
1503	<5.0
1504	5.0-6.9
1505	7.0-10.0
1506	<5.0
1507	7.0-10.0
1508	5.0-6.9
1509	5.0-6.9
1510	5.0-6.9
1511	<5.0
1512	7.0-10.0
1513	<5.0
1514	<5.0
1515	<5.0
1516	7.0-10.0
1517	<5.0
1518	5.0-6.9
1519	<5.0
1520	7.0-10.0
1521	<5.0
1522	<5.0
1523	5.0-6.9
1524	7.0-10.0
1525	5.0-6.9
1526	7.0-10.0
1527	<5.0
1528	5.0-6.9
1529	5.0-6.9
1530	<5.0
1531	7.0-10.0
1532	5.0-6.9
1533	7.0-10.0
1534	7.0-10.0
1535	7.0-10.0
1536	7.0-10.0
1537	5.0-6.9
1538	<5.0
1539	5.0-6.9
1540	<5.0
1541	7.0-10.0
1542	<5.0
1543	<5.0
1544	<5.0
1545	5.0-6.9
1546	7.0-10.0
1547	5.0-6.9
1548	<5.0
1549	7.0-10.0
1550	7.0-10.0
1551	<5.0
1552	5.0-6.9
1553	7.0-10.0
1554	7.0-10.0
1555	7.0-10.0
1556	<5.0
1557	<5.0
1558	5.0-6.9
1559	5.0-6.9
1560	<5.0
1561	<5.0
1562	<5.0
1563	7.0-10.0
1564	5.0-6.9
1565	7.0-10.0
1566	<5.0
1567	7.0-10.0
1568	<5.0
1569	<5.0
1570	5.0-6.9
1571	7.0-10.0
1572	7.0-10.0
1573	<5.0
1574	7.0-10.0
1575	5.0-6.9
1576	<5.0
1577	5.0-6.9
1578	<5.0
1579	7.0-10.0
1580	<5.0
1581	5.0-6.9
1582	<5.0
1583	7.0-10.0
1584	5.0-6.9
1585	7.0-10.0
1586	7.0-10.0
1587	5.0-6.9
1588	7.0-10.0
1589	7.0-10.0
1590	<5.0
1591	5.0-6.9
1592	<5.0
1593	7.0-10.0
1594	<5.0
1595	<5.0
1596	5.0-6.9
1597	5.0-6.9
1598	5.0-6.9
1599	7.0-10.0
1600	5.0-6.9
1601	7.0-10.0
1602	7.0-10.0
1603	5.0-6.9
1604	5.0-6.9
1605	5.0-6.9
1606	7.0-10.0
1607	7.0-10.0
1608	7.0-10.0
1609	7.0-10.0
1610	5.0-6.9
1611	7.0-10.0
1612	<5.0
1613	5.0-6.9
1614	<5.0
1615	<5.0
1616	<5.0
1617	<5.0
1618	7.0-10.0
1619	<5.0
1620	7.0-10.0
1621	7.0-10.0
1622	5.0-6.9
1623	5.0-6.9
1624	7.0-10.0
1625	<5.0
1626	7.0-10.0
1627	7.0-10.0
1628	<5.0
1629	<5.0
1630	5.0-6.9
1631	7.0-10.0
1632	5.0-6.9
1633	<5.0
1634	7.0-10.0
1635	7.0-10.0
1636	5.0-6.9
1637	7.0-10.0
1638	<5.0
1639	7.0-10.0
1640	<5.0
1641	<5.0
1642	<5.0
1643	7.0-10.0
1644	<5.0
1645	5.0-6.9
1646	<5.0
1647	5.0-6.9
1648	5.0-6.9
1649	<5.0
1650	5.0-6.9
1651	<5.0
1652	<5.0
1653	7.0-10.0
1654	7.0-10.0
1655	5.0-6.9
1656	<5.0
1657	7.0-10.0
1658	7.0-10.0
1659	7.0-10.0
1660	<5.0
1661	<5.0
1662	7.0-10.0
1663	<5.0
1664	7.0-10.0
1665	7.0-10.0
1666	5.0-6.9
1667	7.0-10.0
1668	5.0-6.9
1669	7.0-10.0
1670	7.0-10.0
1671	5.0-6.9
1672	<5.0
1673	5.0-6.9
1674	<5.0
1675	7.0-10.0
1676	7.0-10.0
1677	7.0-10.0
1678	5.0-6.9
1679	5.0-6.9
1680	<5.0
1681	5.0-6.9
1682	5.0-6.9
1683	7.0-10.0
1684	<5.0
1685	<5.0
1686	<5.0
1687	5.0-6.9
1688	7.0-10.0
1689	7.0-10.0
1690	5.0-6.9
1691	<5.0
1692	7.0-10.0
1693	5.0-6.9
1694	7.0-10.0
1695	<5.0
1696	7.0-10.0
1697	7.0-10.0
1698	7.0-10.0
1699	7.0-10.0
1700	7.0-10.0
1701	7.0-10.0
1702	<5.0
1703	7.0-10.0
1704	5.0-6.9
1705	7.0-10.0
1706	7.0-10.0
1707	7.0-10.0
1708	7.0-10.0
1709	<5.0
1710	<5.0
1711	<5.0
1712	7.0-10.0
1713	5.0-6.9
1714	5.0-6.9
1715	<5.0
1716	5.0-6.9
1717	<5.0
1718	<5.0
1719	<5.0
1720	5.0-6.9
1721	<5.0
1722	<5.0
1723	5.0-6.9
1724	<5.0
1725	<5.0
1726	<5.0
1727	5.0-6.9
1728	<5.0
1729	<5.0
1730	5.0-6.9
1731	5.0-6.9
1732	<5.0
1733	<5.0
1734	<5.0
1735	<5.0
1736	<5.0
1737	<5.0
1738	<5.0
1739	<5.0
1740	<5.0
1741	<5.0
1742	5.0-6.9
1743	<5.0
1744	5.0-6.9
1745	5.0-6.9
1746	<5.0
1747	<5.0
1748	5.0-6.9
1749	<5.0
1750	<5.0
1751	<5.0
1752	5.0-6.9
1753	<5.0
1754	<5.0
1755	<5.0
1756	5.0-6.9
1757	<5.0
1758	<5.0
1759	5.0-6.9
1760	5.0-6.9
1761	5.0-6.9
1762	<5.0
1763	<5.0
1764	5.0-6.9
1765	<5.0
1766	5.0-6.9
1767	5.0-6.9
1768	5.0-6.9
1769	5.0-6.9
1770	<5.0
1771	7.0-10.0
1772	<5.0
1773	5.0-6.9
1774	<5.0
1775	5.0-6.9
1776	5.0-6.9
1777	5.0-6.9
1778	<5.0
1779	<5.0
1780	5.0-6.9
1781	5.0-6.9
1782	<5.0
1783	<5.0
1784	<5.0
1785	5.0-6.9
1786	5.0-6.9
1787	<5.0
1788	<5.0
1789	<5.0
1790	5.0-6.9
1791	<5.0
1792	5.0-6.9
1793	<5.0
1794	5.0-6.9
1795	5.0-6.9
1796	<5.0
1797	5.0-6.9
1798	5.0-6.9
1799	<5.0
1800	<5.0
1801	<5.0
1802	<5.0
1803	5.0-6.9
1804	<5.0
1805	5.0-6.9
1806	5.0-6.9
1807	5.0-6.9
1808	<5.0
1809	5.0-6.9
1810	<5.0
1811	<5.0
1812	5.0-6.9
1813	<5.0
1814	5.0-6.9
1815	5.0-6.9
1816	<5.0
1817	<5.0
1818	5.0-6.9
1819	<5.0
1820	<5.0
1821	5.0-6.9
1822	5.0-6.9
1823	<5.0
1824	5.0-6.9
1825	<5.0
1826	<5.0
1827	<5.0
1828	<5.0
1829	<5.0
1830	5.0-6.9
1831	5.0-6.9
1832	5.0-6.9
1833	5.0-6.9
1834	<5.0
1835	<5.0
1836	5.0-6.9
1837	5.0-6.9
1838	<5.0
1839	<5.0
1840	5.0-6.9
1841	<5.0
1842	<5.0
1843	<5.0
1844	<5.0
1845	<5.0
1846	<5.0
1847	<5.0
1848	5.0-6.9
1849	5.0-6.9
1850	5.0-6.9
1851	<5.0
1852	<5.0
1853	<5.0
1854	5.0-6.9
1855	<5.0
1856	5.0-6.9
1857	<5.0
1858	5.0-6.9
1859	<5.0
1860	5.0-6.9
1861	5.0-6.9
1862	5.0-6.9
1863	5.0-6.9
1864	5.0-6.9
1865	5.0-6.9
1866	5.0-6.9
1867	5.0-6.9
1868	7.0-10.0
1869	<5.0
1870	<5.0
1871	5.0-6.9
1872	7.0-10.0
1873	5.0-6.9
1874	<5.0
1875	<5.0
1876	<5.0
1877	5.0-6.9
1878	5.0-6.9
1879	5.0-6.9
1880	5.0-6.9
1881	5.0-6.9
1882	<5.0
1883	5.0-6.9
1884	7.0-10.0
1885	5.0-6.9
1886	<5.0
1887	5.0-6.9
1888	5.0-6.9
1889	5.0-6.9
1890	5.0-6.9
1891	5.0-6.9
1892	5.0-6.9
1893	<5.0
1894	5.0-6.9
1895	<5.0
1896	5.0-6.9
1897	5.0-6.9
1898	5.0-6.9
1899	<5.0
1900	5.0-6.9
1901	5.0-6.9
1902	5.0-6.9
1903	<5.0
1904	<5.0
1905	<5.0
1906	<5.0
1907	5.0-6.9
1908	5.0-6.9
1909	<5.0
1910	5.0-6.9
1911	5.0-6.9
1912	5.0-6.9
1913	<5.0
1914	<5.0
1915	<5.0
1916	5.0-6.9
1917	5.0-6.9
1918	<5.0
1919	5.0-6.9
1920	<5.0
1921	<5.0
1922	<5.0
1923	<5.0
1924	5.0-6.9
1925	<5.0
1926	7.0-10.0
1927	5.0-6.9
1928	<5.0
1929	5.0-6.9
1930	5.0-6.9
1931	<5.0
1932	<5.0
1933	5.0-6.9
1934	5.0-6.9
1935	<5.0
1936	5.0-6.9
1937	5.0-6.9
1938	5.0-6.9
1939	5.0-6.9
1940	5.0-6.9
1941	<5.0
1942	<5.0
1943	<5.0
1944	5.0-6.9
1945	<5.0
1946	5.0-6.9
1947	5.0-6.9
1948	<5.0
1949	5.0-6.9
1950	5.0-6.9
1951	5.0-6.9
1952	5.0-6.9
1953	<5.0
1954	<5.0
1955	5.0-6.9
1956	<5.0
1957	5.0-6.9
1958	<5.0
1959	<5.0
1960	5.0-6.9
1961	7.0-10.0
1962	<5.0
1963	5.0-6.9
1964	<5.0
1965	5.0-6.9
1966	5.0-6.9
1967	<5.0
1968	<5.0
1969	<5.0
1970	5.0-6.9
1971	<5.0
1972	5.0-6.9
1973	<5.0
1974	5.0-6.9
1975	5.0-6.9
1976	<5.0
1977	5.0-6.9
1978	<5.0
1979	5.0-6.9
1980	<5.0
1981	<5.0
1982	5.0-6.9
1983	5.0-6.9
1984	5.0-6.9
1985	<5.0
1986	<5.0
1987	5.0-6.9
1988	5.0-6.9
1989	<5.0
1990	5.0-6.9
1991	5.0-6.9
1992	5.0-6.9
1993	5.0-6.9
1994	<5.0
1995	<5.0
1996	<5.0
1997	<5.0
1998	5.0-6.9
1999	<5.0
[truncated: 48,143 more rows]

## Sheet: Figure C
ID	Exercise ECG result
1	Negative
2	Negative
3	Negative
4	Non-diagnostic
5	Negative
6	Negative
7	Positive
8	Positive
9	Negative
10	Positive
11	Negative
12	Negative
13	Negative
14	Negative
15	Negative
16	Negative
17	Negative
18	Negative
19	Negative
20	Negative
21	Negative
22	Negative
23	Negative
24	Negative
25	Negative
26	Negative
27	Negative
28	Negative
29	Negative
30	Negative
31	Negative
32	Negative
33	Negative
34	Negative
35	Negative
36	Negative
37	Negative
38	Negative
39	Negative
40	Negative
41	Negative
42	Negative
43	Negative
44	Negative
45	Negative
46	Negative
47	Negative
48	Negative
49	Negative
50	Negative
51	Negative
52	Negative
53	Negative
54	Negative
55	Negative
56	Negative
57	Negative
58	Negative
59	Negative
60	Negative
61	Negative
62	Negative
63	Negative
64	Negative
65	Negative
66	Negative
67	Negative
68	Negative
69	Positive
70	Negative
71	Negative
72	Negative
73	Negative
74	Negative
75	Negative
76	Positive
77	Negative
78	Negative
79	Negative
80	Negative
81	Negative
82	Negative
83	Negative
84	Negative
85	Negative
86	Negative
87	Positive
88	Negative
89	Negative
90	Negative
91	Negative
92	Negative
93	Negative
94	Negative
95	Negative
96	Negative
97	Negative
98	Negative
99	Negative
100	Negative
101	Negative
102	Non-diagnostic
103	Negative
104	Negative
105	Negative
106	Negative
107	Negative
108	Negative
109	Negative
110	Negative
111	Negative
112	Negative
113	Negative
114	Negative
115	Negative
116	Negative
117	Positive
118	Negative
119	Negative
120	Negative
121	Negative
122	Negative
123	Negative
124	Negative
125	Negative
126	Negative
127	Negative
128	Negative
129	Negative
130	Negative
131	Negative
132	Negative
133	Negative
134	Negative
135	Negative
136	Positive
137	Negative
138	Negative
139	Non-diagnostic
140	Negative
141	Negative
142	Negative
143	Negative
144	Negative
145	Negative
146	Negative
147	Negative
148	Negative
149	Negative
150	Negative
151	Negative
152	Negative
153	Negative
154	Negative
155	Negative
156	Negative
157	Negative
158	Negative
159	Negative
160	Negative
161	Negative
162	Negative
163	Negative
164	Negative
165	Negative
166	Negative
167	Negative
168	Negative
169	Negative
170	Negative
171	Negative
172	Negative
173	Negative
174	Negative
175	Negative
176	Negative
177	Negative
178	Negative
179	Positive
180	Negative
181	Negative
182	Negative
183	Negative
184	Negative
185	Negative
186	Negative
187	Negative
188	Negative
189	Negative
190	Negative
191	Negative
192	Negative
193	Negative
194	Negative
195	Negative
196	Negative
197	Negative
198	Negative
199	Negative
200	Negative
201	Negative
202	Negative
203	Negative
204	Negative
205	Negative
206	Negative
207	Negative
208	Negative
209	Negative
210	Negative
211	Negative
212	Negative
213	Negative
214	Negative
215	Negative
216	Negative
217	Non-diagnostic
218	Negative
219	Negative
220	Negative
221	Negative
222	Negative
223	Negative
224	Negative
225	Negative
226	Positive
227	Negative
228	Negative
229	Non-diagnostic
230	Negative
231	Negative
232	Negative
233	Negative
234	Negative
235	Negative
236	Negative
237	Negative
238	Negative
239	Negative
240	Negative
241	Negative
242	Negative
243	Negative
244	Negative
245	Negative
246	Negative
247	Negative
248	Negative
249	Negative
250	Negative
251	Negative
252	Negative
253	Negative
254	Negative
255	Negative
256	Negative
257	Negative
258	Negative
259	Negative
260	Negative
261	Negative
262	Negative
263	Negative
264	Negative
265	Negative
266	Positive
267	Negative
268	Negative
269	Negative
270	Negative
271	Negative
272	Negative
273	Negative
274	Negative
275	Negative
276	Negative
277	Negative
278	Negative
279	Negative
280	Negative
281	Negative
282	Negative
283	Negative
284	Negative
285	Negative
286	Negative
287	Negative
288	Negative
289	Negative
290	Negative
291	Negative
292	Negative
293	Negative
294	Negative
295	Negative
296	Negative
297	Negative
298	Negative
299	Negative
300	Negative
301	Negative
302	Negative
303	Negative
304	Negative
305	Negative
306	Negative
307	Negative
308	Negative
309	Negative
310	Negative
311	Negative
312	Negative
313	Negative
314	Negative
315	Negative
316	Negative
317	Negative
318	Negative
319	Negative
320	Positive
321	Negative
322	Negative
323	Negative
324	Negative
325	Negative
326	Positive
327	Negative
328	Negative
329	Positive
330	Positive
331	Positive
332	Negative
333	Positive
334	Negative
335	Negative
336	Negative
337	Negative
338	Positive
339	Negative
340	Negative
341	Negative
342	Negative
343	Negative
344	Negative
345	Negative
346	Negative
347	Positive
348	Negative
349	Negative
350	Negative
351	Negative
352	Negative
353	Negative
354	Negative
355	Negative
356	Negative
357	Negative
358	Negative
359	Negative
360	Negative
361	Negative
362	Negative
363	Negative
364	Negative
365	Negative
366	Negative
367	Positive
368	Negative
369	Negative
370	Negative
371	Negative
372	Negative
373	Negative
374	Negative
375	Negative
376	Negative
377	Negative
378	Positive
379	Negative
380	Negative
381	Negative
382	Negative
383	Negative
384	Negative
385	Negative
386	Negative
387	Negative
388	Negative
389	Negative
390	Negative
391	Negative
392	Negative
393	Negative
394	Negative
395	Negative
396	Negative
397	Negative
398	Negative
399	Negative
400	Negative
401	Negative
402	Negative
403	Positive
404	Negative
405	Negative
406	Negative
407	Negative
408	Negative
409	Negative
410	Negative
411	Negative
412	Negative
413	Negative
414	Negative
415	Negative
416	Negative
417	Negative
418	Negative
419	Positive
420	Negative
421	Negative
422	Negative
423	Positive
424	Negative
425	Negative
426	Negative
427	Positive
428	Negative
429	Negative
430	Negative
431	Negative
432	Negative
433	Negative
434	Negative
435	Negative
436	Negative
437	Negative
438	Negative
439	Negative
440	Negative
441	Negative
442	Negative
443	Negative
444	Negative
445	Negative
446	Negative
447	Negative
448	Negative
449	Negative
450	Negative
451	Negative
452	Negative
453	Negative
454	Negative
455	Negative
456	Non-diagnostic
457	Negative
458	Negative
459	Negative
460	Negative
461	Negative
462	Negative
463	Negative
464	Negative
465	Negative
466	Negative
467	Negative
468	Negative
469	Negative
470	Negative
471	Positive
472	Negative
473	Negative
474	Negative
475	Positive
476	Negative
477	Negative
478	Negative
479	Negative
480	Negative
481	Negative
482	Positive
483	Negative
484	Negative
485	Positive
486	Negative
487	Negative
488	Negative
489	Negative
490	Negative
491	Positive
492	Negative
493	Negative
494	Negative
495	Negative
496	Negative
497	Negative
498	Negative
499	Positive
500	Negative
501	Negative
502	Negative
503	Negative
504	Negative
505	Negative
506	Negative
507	Negative
508	Negative
509	Negative
510	Negative
511	Negative
512	Negative
513	Negative
514	Positive
515	Positive
516	Negative
517	Negative
518	Positive
519	Negative
520	Negative
521	Negative
522	Negative
523	Negative
524	Negative
525	Negative
526	Positive
527	Negative
528	Negative
529	Negative
530	Non-diagnostic
531	Negative
532	Negative
533	Negative
534	Negative
535	Negative
536	Negative
537	Negative
538	Negative
539	Negative
540	Negative
541	Negative
542	Non-diagnostic
543	Negative
544	Negative
545	Negative
546	Negative
547	Negative
548	Negative
549	Negative
550	Negative
551	Negative
552	Negative
553	Negative
554	Negative
555	Negative
556	Negative
557	Negative
558	Negative
559	Negative
560	Negative
561	Positive
562	Negative
563	Negative
564	Negative
565	Negative
566	Negative
567	Negative
568	Negative
569	Negative
570	Negative
571	Negative
572	Negative
573	Positive
574	Negative
575	Negative
576	Negative
577	Negative
578	Negative
579	Negative
580	Negative
581	Negative
582	Negative
583	Negative
584	Negative
585	Positive
586	Negative
587	Negative
588	Negative
589	Negative
590	Negative
591	Negative
592	Negative
593	Negative
594	Negative
595	Negative
596	Positive
597	Negative
598	Negative
599	Positive
600	Negative
601	Negative
602	Negative
603	Negative
604	Negative
605	Negative
606	Negative
607	Negative
608	Negative
609	Negative
610	Negative
611	Negative
612	Negative
613	Negative
614	Negative
615	Positive
616	Negative
617	Negative
618	Negative
619	Negative
620	Negative
621	Negative
622	Negative
623	Negative
624	Negative
625	Negative
626	Positive
627	Negative
628	Negative
629	Negative
630	Positive
631	Non-diagnostic
632	Negative
633	Negative
634	Negative
635	Negative
636	Negative
637	Negative
638	Non-diagnostic
639	Negative
640	Negative
641	Negative
642	Negative
643	Negative
644	Negative
645	Negative
646	Negative
647	Negative
648	Negative
649	Negative
650	Negative
651	Negative
652	Negative
653	Negative
654	Negative
655	Negative
656	Positive
657	Negative
658	Negative
659	Negative
660	Negative
661	Positive
662	Negative
663	Negative
664	Negative
665	Negative
666	Negative
667	Negative
668	Negative
669	Positive
670	Negative
671	Negative
672	Negative
673	Negative
674	Negative
675	Negative
676	Negative
677	Negative
678	Negative
679	Negative
680	Negative
681	Negative
682	Negative
683	Negative
684	Negative
685	Positive
686	Negative
687	Positive
688	Negative
689	Negative
690	Negative
691	Negative
692	Positive
693	Negative
694	Negative
695	Negative
696	Negative
697	Negative
698	Negative
699	Negative
700	Negative
701	Negative
702	Negative
703	Negative
704	Positive
705	Negative
706	Negative
707	Negative
708	Negative
709	Negative
710	Negative
711	Negative
712	Negative
713	Negative
714	Negative
715	Negative
716	Negative
717	Negative
718	Negative
719	Negative
720	Negative
721	Negative
722	Negative
723	Negative
724	Negative
725	Negative
726	Negative
727	Negative
728	Negative
729	Negative
730	Negative
731	Negative
732	Negative
733	Negative
734	Negative
735	Negative
736	Negative
737	Negative
738	Negative
739	Negative
740	Negative
741	Positive
742	Negative
743	Negative
744	Negative
745	Positive
746	Negative
747	Positive
748	Non-diagnostic
749	Negative
750	Negative
751	Negative
752	Negative
753	Negative
754	Negative
755	Negative
756	Negative
757	Negative
758	Negative
759	Negative
760	Negative
761	Positive
762	Positive
763	Negative
764	Positive
765	Negative
766	Positive
767	Negative
768	Negative
769	Negative
770	Negative
771	Negative
772	Negative
773	Negative
774	Negative
775	Positive
776	Negative
777	Negative
778	Negative
779	Negative
780	Negative
781	Negative
782	Negative
783	Negative
784	Negative
785	Negative
786	Negative
787	Negative
788	Negative
789	Negative
790	Negative
791	Positive
792	Negative
793	Positive
794	Negative
795	Negative
796	Negative
797	Negative
798	Positive
799	Negative
800	Positive
801	Negative
802	Negative
803	Negative
804	Negative
805	Negative
806	Negative
807	Negative
808	Positive
809	Negative
810	Positive
811	Negative
812	Negative
813	Negative
814	Negative
815	Negative
816	Negative
817	Negative
818	Positive
819	Negative
820	Negative
821	Negative
822	Negative
823	Negative
824	Positive
825	Negative
826	Negative
827	Negative
828	Negative
829	Positive
830	Negative
831	Positive
832	Negative
833	Negative
834	Negative
835	Negative
836	Negative
837	Negative
838	Negative
839	Negative
840	Negative
841	Negative
842	Negative
843	Negative
844	Positive
845	Positive
846	Negative
847	Negative
848	Negative
849	Negative
850	Negative
851	Negative
852	Positive
853	Negative
854	Negative
855	Negative
856	Negative
857	Negative
858	Positive
859	Negative
860	Negative
861	Negative
862	Negative
863	Negative
864	Positive
865	Negative
866	Negative
867	Negative
868	Negative
869	Negative
870	Negative
871	Negative
872	Positive
873	Negative
874	Negative
875	Negative
876	Negative
877	Negative
878	Negative
879	Negative
880	Negative
881	Negative
882	Negative
883	Negative
884	Non-diagnostic
885	Negative
886	Negative
887	Positive
888	Negative
889	Negative
890	Negative
891	Negative
892	Negative
893	Negative
894	Positive
895	Negative
896	Negative
897	Negative
898	Negative
899	Positive
900	Negative
901	Negative
902	Negative
903	Negative
904	Positive
905	Negative
906	Negative
907	Negative
908	Negative
909	Non-diagnostic
910	Negative
911	Positive
912	Negative
913	Positive
914	Negative
915	Negative
916	Negative
917	Negative
918	Negative
919	Negative
920	Positive
921	Negative
922	Positive
923	Non-diagnostic
924	Negative
925	Negative
926	Negative
927	Negative
928	Negative
929	Negative
930	Positive
931	Negative
932	Negative
933	Negative
934	Negative
935	Negative
936	Negative
937	Negative
938	Negative
939	Negative
940	Negative
941	Positive
942	Negative
943	Negative
944	Negative
945	Negative
946	Negative
947	Negative
948	Negative
949	Negative
950	Negative
951	Positive
952	Negative
953	Negative
954	Positive
955	Negative
956	Negative
957	Negative
958	Positive
959	Negative
960	Negative
961	Negative
962	Negative
963	Negative
964	Negative
965	Negative
966	Negative
967	Positive
968	Negative
969	Negative
970	Negative
971	Negative
972	Positive
973	Positive
974	Negative
975	Negative
976	Negative
977	Negative
978	Negative
979	Negative
980	Negative
981	Negative
982	Negative
983	Negative
984	Negative
985	Negative
986	Negative
987	Negative
988	Negative
989	Negative
990	Negative
991	Negative
992	Negative
993	Negative
994	Negative
995	Negative
996	Negative
997	Negative
998	Negative
999	Positive
1000	Negative
1001	Negative
1002	Negative
1003	Negative
1004	Negative
1005	Negative
1006	Negative
1007	Positive
1008	Negative
1009	Negative
1010	Negative
1011	Negative
1012	Negative
1013	Negative
1014	Negative
1015	Negative
1016	Positive
1017	Negative
1018	Negative
1019	Negative
1020	Negative
1021	Negative
1022	Negative
1023	Negative
1024	Negative
1025	Negative
1026	Negative
1027	Positive
1028	Positive
1029	Negative
1030	Negative
1031	Negative
1032	Negative
1033	Negative
1034	Negative
1035	Positive
1036	Negative
1037	Negative
1038	Negative
1039	Negative
1040	Positive
1041	Negative
1042	Negative
1043	Positive
1044	Negative
1045	Negative
1046	Negative
1047	Negative
1048	Negative
1049	Positive
1050	Negative
1051	Negative
1052	Negative
1053	Negative
1054	Negative
1055	Negative
1056	Positive
1057	Negative
1058	Negative
1059	Negative
1060	Negative
1061	Positive
1062	Negative
1063	Negative
1064	Negative
1065	Negative
1066	Negative
1067	Negative
1068	Negative
1069	Negative
1070	Negative
1071	Negative
1072	Positive
1073	Negative
1074	Negative
1075	Negative
1076	Negative
1077	Negative
1078	Negative
1079	Negative
1080	Positive
1081	Negative
1082	Positive
1083	Negative
1084	Negative
1085	Negative
1086	Negative
1087	Negative
1088	Negative
1089	Negative
1090	Negative
1091	Negative
1092	Negative
1093	Negative
1094	Positive
1095	Negative
1096	Negative
1097	Negative
1098	Negative
1099	Negative
1100	Positive
1101	Positive
1102	Negative
1103	Positive
1104	Negative
1105	Negative
1106	Negative
1107	Positive
1108	Negative
1109	Negative
1110	Negative
1111	Negative
1112	Negative
1113	Negative
1114	Negative
1115	Positive
1116	Negative
1117	Negative
1118	Negative
1119	Negative
1120	Negative
1121	Positive
1122	Negative
1123	Negative
1124	Negative
1125	Negative
1126	Negative
1127	Negative
1128	Positive
1129	Negative
1130	Negative
1131	Positive
1132	Positive
1133	Negative
1134	Negative
1135	Negative
1136	Negative
1137	Negative
1138	Negative
1139	Negative
1140	Negative
1141	Negative
1142	Negative
1143	Negative
1144	Negative
1145	Negative
1146	Negative
1147	Negative
1148	Negative
1149	Negative
1150	Negative
1151	Positive
1152	Negative
1153	Negative
1154	Negative
1155	Negative
1156	Negative
1157	Negative
1158	Negative
1159	Negative
1160	Negative
1161	Negative
1162	Negative
1163	Negative
1164	Negative
1165	Negative
1166	Negative
1167	Positive
1168	Negative
1169	Positive
1170	Negative
1171	Positive
1172	Negative
1173	Positive
1174	Negative
1175	Negative
1176	Negative
1177	Positive
1178	Negative
1179	Negative
1180	Negative
1181	Negative
1182	Negative
1183	Negative
1184	Negative
1185	Positive
1186	Negative
1187	Negative
1188	Positive
1189	Negative
1190	Negative
1191	Positive
1192	Negative
1193	Negative
1194	Negative
1195	Negative
1196	Negative
1197	Negative
1198	Positive
1199	Negative
1200	Negative
1201	Negative
1202	Negative
1203	Negative
1204	Negative
1205	Negative
1206	Negative
1207	Negative
1208	Positive
1209	Negative
1210	Negative
1211	Negative
1212	Positive
1213	Negative
1214	Negative
1215	Positive
1216	Negative
1217	Negative
1218	Negative
1219	Negative
1220	Negative
1221	Positive
1222	Negative
1223	Non-diagnostic
1224	Negative
1225	Negative
1226	Negative
1227	Negative
1228	Negative
1229	Negative
1230	Negative
1231	Positive
1232	Negative
1233	Negative
1234	Negative
1235	Negative
1236	Negative
1237	Negative
1238	Negative
1239	Negative
1240	Negative
1241	Negative
1242	Positive
1243	Negative
1244	Negative
1245	Negative
1246	Negative
1247	Negative
1248	Negative
1249	Negative
1250	Negative
1251	Positive
1252	Negative
1253	Negative
1254	Negative
1255	Negative
1256	Negative
1257	Negative
1258	Negative
1259	Negative
1260	Negative
1261	Negative
1262	Negative
1263	Negative
1264	Non-diagnostic
1265	Negative
1266	Negative
1267	Negative
1268	Negative
1269	Negative
1270	Negative
1271	Negative
1272	Negative
1273	Positive
1274	Positive
1275	Positive
1276	Non-diagnostic
1277	Negative
1278	Negative
1279	Negative
1280	Positive
1281	Negative
1282	Negative
1283	Positive
1284	Positive
1285	Negative
1286	Negative
1287	Negative
1288	Negative
1289	Negative
1290	Positive
1291	Negative
1292	Negative
1293	Negative
1294	Negative
1295	Negative
1296	Negative
1297	Negative
1298	Negative
1299	Negative
1300	Negative
1301	Negative
1302	Negative
1303	Negative
1304	Negative
1305	Positive
1306	Negative
1307	Negative
1308	Non-diagnostic
1309	Negative
1310	Positive
1311	Positive
1312	Negative
1313	Negative
1314	Negative
1315	Positive
1316	Positive
1317	Negative
1318	Negative
1319	Negative
1320	Negative
1321	Negative
1322	Negative
1323	Negative
1324	Negative
1325	Negative
1326	Negative
1327	Negative
1328	Negative
1329	Positive
1330	Negative
1331	Negative
1332	Negative
1333	Negative
1334	Negative
1335	Negative
1336	Positive
1337	Negative
1338	Negative
1339	Positive
1340	Negative
1341	Negative
1342	Positive
1343	Negative
1344	Negative
1345	Negative
1346	Negative
1347	Non-diagnostic
1348	Negative
1349	Negative
1350	Negative
1351	Negative
1352	Positive
1353	Negative
1354	Positive
1355	Negative
1356	Negative
1357	Negative
1358	Negative
1359	Negative
1360	Negative
1361	Negative
1362	Negative
1363	Negative
1364	Negative
1365	Negative
1366	Negative
1367	Negative
1368	Negative
1369	Negative
1370	Negative
1371	Negative
1372	Negative
1373	Negative
1374	Non-diagnostic
1375	Negative
1376	Positive
1377	Negative
1378	Positive
1379	Positive
1380	Negative
1381	Negative
1382	Negative
1383	Positive
1384	Negative
1385	Negative
1386	Negative
1387	Positive
1388	Negative
1389	Negative
1390	Negative
1391	Negative
1392	Negative
1393	Negative
1394	Negative
1395	Negative
1396	Positive
1397	Positive
1398	Negative
1399	Positive
1400	Positive
1401	Negative
1402	Negative
1403	Negative
1404	Negative
1405	Negative
1406	Negative
1407	Negative
1408	Positive
1409	Negative
1410	Positive
1411	Negative
1412	Positive
1413	Negative
1414	Negative
1415	Negative
1416	Negative
1417	Negative
1418	Negative
1419	Negative
1420	Negative
1421	Positive
1422	Negative
1423	Negative
1424	Negative
1425	Negative
1426	Negative
1427	Negative
1428	Negative
1429	Positive
1430	Negative
1431	Negative
1432	Negative
1433	Negative
1434	Positive
1435	Negative
1436	Negative
1437	Negative
1438	Negative
1439	Negative
1440	Positive
1441	Negative
1442	Negative
1443	Negative
1444	Negative
1445	Negative
1446	Negative
1447	Negative
1448	Positive
1449	Negative
1450	Negative
1451	Negative
1452	Negative
1453	Negative
1454	Negative
1455	Negative
1456	Negative
1457	Negative
1458	Negative
1459	Negative
1460	Negative
1461	Positive
1462	Negative
1463	Negative
1464	Negative
1465	Negative
1466	Negative
1467	Negative
1468	Positive
1469	Negative
1470	Negative
1471	Positive
1472	Negative
1473	Negative
1474	Positive
1475	Positive
1476	Negative
1477	Negative
1478	Positive
1479	Negative
1480	Positive
1481	Non-diagnostic
1482	Negative
1483	Negative
1484	Negative
1485	Negative
1486	Negative
1487	Negative
1488	Negative
1489	Negative
1490	Negative
1491	Negative
1492	Negative
1493	Negative
1494	Negative
1495	Negative
1496	Negative
1497	Negative
1498	Negative
1499	Negative
1500	Positive
1501	Negative
1502	Negative
1503	Negative
1504	Negative
1505	Negative
1506	Negative
1507	Negative
1508	Positive
1509	Negative
1510	Negative
1511	Negative
1512	Negative
1513	Negative
1514	Negative
1515	Negative
1516	Negative
1517	Negative
1518	Negative
1519	Negative
1520	Negative
1521	Negative
1522	Positive
1523	Positive
1524	Negative
1525	Negative
1526	Negative
1527	Negative
1528	Negative
1529	Negative
1530	Positive
1531	Positive
1532	Negative
1533	Positive
1534	Negative
1535	Negative
1536	Negative
1537	Negative
1538	Positive
1539	Negative
1540	Negative
1541	Positive
1542	Negative
1543	Negative
1544	Positive
1545	Negative
1546	Negative
1547	Negative
1548	Positive
1549	Negative
1550	Positive
1551	Negative
1552	Negative
1553	Positive
1554	Negative
1555	Positive
1556	Negative
1557	Negative
1558	Negative
1559	Negative
1560	Negative
1561	Negative
1562	Positive
1563	Negative
1564	Negative
1565	Negative
1566	Negative
1567	Negative
1568	Negative
1569	Negative
1570	Positive
1571	Positive
1572	Positive
1573	Negative
1574	Negative
1575	Positive
1576	Negative
1577	Negative
1578	Positive
1579	Negative
1580	Negative
1581	Negative
1582	Negative
1583	Positive
1584	Negative
1585	Negative
1586	Positive
1587	Negative
1588	Positive
1589	Negative
1590	Positive
1591	Positive
1592	Positive
1593	Negative
1594	Negative
1595	Positive
1596	Positive
1597	Negative
1598	Positive
1599	Negative
1600	Negative
1601	Negative
1602	Negative
1603	Negative
1604	Positive
1605	Negative
1606	Negative
1607	Negative
1608	Negative
1609	Negative
1610	Negative
1611	Negative
1612	Positive
1613	Positive
1614	Non-diagnostic
1615	Negative
1616	Negative
1617	Negative
1618	Positive
1619	Negative
1620	Negative
1621	Negative
1622	Positive
1623	Negative
1624	Positive
1625	Positive
1626	Negative
1627	Negative
1628	Positive
1629	Negative
1630	Positive
1631	Negative
1632	Negative
1633	Positive
1634	Negative
1635	Positive
1636	Negative
1637	Negative
1638	Negative
1639	Negative
1640	Negative
1641	Negative
1642	Negative
1643	Negative
1644	Negative
1645	Negative
1646	Negative
1647	Negative
1648	Negative
1649	Negative
1650	Negative
1651	Negative
1652	Negative
1653	Negative
1654	Negative
1655	Negative
1656	Negative
1657	Negative
1658	Positive
1659	Negative
1660	Negative
1661	Positive
1662	Negative
1663	Negative
1664	Negative
1665	Negative
1666	Negative
1667	Positive
1668	Negative
1669	Negative
1670	Negative
1671	Negative
1672	Negative
1673	Negative
1674	Negative
1675	Negative
1676	Positive
1677	Negative
1678	Negative
1679	Positive
1680	Negative
1681	Negative
1682	Positive
1683	Negative
1684	Positive
1685	Positive
1686	Positive
1687	Negative
1688	Negative
1689	Negative
1690	Negative
1691	Negative
1692	Negative
1693	Negative
1694	Positive
1695	Negative
1696	Negative
1697	Negative
1698	Negative
1699	Negative
1700	Negative
1701	Positive
1702	Negative
1703	Negative
1704	Negative
1705	Positive
1706	Negative
1707	Negative
1708	Positive
1709	Negative
1710	Negative
1711	Negative
1712	Positive
1713	Negative
1714	Positive
1715	Negative
1716	Positive
1717	Positive
1718	Negative
1719	Negative
1720	Negative
1721	Negative
1722	Negative
1723	Negative
1724	Positive
1725	Negative
1726	Negative
1727	Negative
1728	Positive
1729	Negative
1730	Negative
1731	Positive
1732	Negative
1733	Positive
1734	Positive
1735	Negative
1736	Negative
1737	Positive
1738	Negative
1739	Negative
1740	Negative
1741	Negative
1742	Negative
1743	Positive
1744	Negative
1745	Negative
1746	Negative
1747	Negative
1748	Negative
1749	Non-diagnostic
1750	Positive
1751	Negative
1752	Negative
1753	Negative
1754	Positive
1755	Positive
1756	Negative
1757	Negative
1758	Positive
1759	Negative
1760	Negative
1761	Negative
1762	Positive
1763	Negative
1764	Non-diagnostic
1765	Negative
1766	Negative
1767	Negative
1768	Negative
1769	Negative
1770	Negative
1771	Negative
1772	Negative
1773	Negative
1774	Negative
1775	Negative
1776	Positive
1777	Negative
1778	Negative
1779	Negative
1780	Positive
1781	Negative
1782	Negative
1783	Negative
1784	Negative
1785	Negative
1786	Negative
1787	Negative
1788	Negative
1789	Positive
1790	Negative
1791	Negative
1792	Negative
1793	Non-diagnostic
1794	Positive
1795	Negative
1796	Negative
1797	Negative
1798	Negative
1799	Negative
1800	Negative
1801	Negative
1802	Negative
1803	Negative
1804	Negative
1805	Negative
1806	Negative
1807	Negative
1808	Negative
1809	Negative
1810	Positive
1811	Positive
1812	Positive
1813	Negative
1814	Negative
1815	Positive
1816	Negative
1817	Negative
1818	Negative
1819	Positive
1820	Negative
1821	Negative
1822	Negative
1823	Positive
1824	Negative
1825	Negative
1826	Negative
1827	Negative
1828	Positive
1829	Negative
1830	Negative
1831	Negative
1832	Positive
1833	Negative
1834	Negative
1835	Negative
1836	Positive
1837	Negative
1838	Negative
1839	Positive
1840	Negative
1841	Negative
1842	Negative
1843	Negative
1844	Positive
1845	Negative
1846	Negative
1847	Negative
1848	Negative
1849	Negative
1850	Negative
1851	Negative
1852	Negative
1853	Positive
1854	Negative
1855	Negative
1856	Positive
1857	Positive
1858	Positive
1859	Positive
1860	Positive
1861	Negative
1862	Negative
1863	Negative
1864	Negative
1865	Negative
1866	Negative
1867	Negative
1868	Negative
1869	Negative
1870	Positive
1871	Positive
1872	Positive
1873	Negative
1874	Negative
1875	Positive
1876	Negative
1877	Positive
1878	Negative
1879	Positive
1880	Positive
1881	Negative
1882	Negative
1883	Negative
1884	Negative
1885	Negative
1886	Negative
1887	Positive
1888	Negative
1889	Negative
1890	Positive
1891	Positive
1892	Positive
1893	Negative
1894	Positive
1895	Negative
1896	Negative
1897	Negative
1898	Negative
1899	Negative
1900	Negative
1901	Negative
1902	Positive
1903	Positive
1904	Negative
1905	Negative
1906	Negative
1907	Negative
1908	Negative
1909	Negative
1910	Negative
1911	Positive
1912	Negative
1913	Negative
1914	Positive
1915	Positive
1916	Negative
1917	Positive
1918	Positive
1919	Negative
1920	Negative
1921	Negative
1922	Negative
1923	Negative
1924	Negative
1925	Negative
1926	Negative
1927	Positive
1928	Positive
1929	Negative
1930	Negative
1931	Negative
1932	Positive
1933	Negative
1934	Negative
1935	Negative
1936	Negative
1937	Positive
1938	Negative
1939	Negative
1940	Negative
1941	Negative
1942	Positive
1943	Negative
1944	Negative
1945	Negative
1946	Negative
1947	Negative
1948	Negative
1949	Negative
1950	Negative
1951	Negative
1952	Positive
1953	Negative
1954	Non-diagnostic
1955	Negative
1956	Non-diagnostic
1957	Negative
1958	Positive
1959	Positive
1960	Negative
1961	Negative
1962	Positive
1963	Positive
1964	Negative
1965	Negative
1966	Negative
1967	Negative
1968	Negative
1969	Positive
1970	Negative
1971	Negative
1972	Positive
1973	Positive
1974	Negative
1975	Positive
1976	Positive
1977	Negative
1978	Negative
1979	Negative
1980	Positive
1981	Positive
1982	Positive
1983	Positive
1984	Negative
1985	Negative
1986	Negative
1987	Negative
1988	Negative
1989	Negative
1990	Negative
1991	Negative
1992	Negative
1993	Negative
1994	Negative
1995	Negative
1996	Positive
1997	Negative
1998	Negative
1999	Negative
[truncated: 48,143 more rows]

## Sheet: Figure D
ID	Exhaustion/Good effort=1, Presence of clinical symptoms =2, adverse event =3	Peak HR ≥ 85% of predicted maximal HR (1=yes, 0=no)	Rating of perceived exertion ≥ 17 (1=yes, 0=no)	Respiratory exchange ratio >1.10	Presence of HR or oxygen consumption (1=yes, 0=no)	Dizziness (1=yes, 0=no)	Abnormal BP response (1=yes, 0=no)	Chest pain or distress (1=yes, 0=no)	ST-segment elevation or depression >= 3 mm (1=yes, 0=no)	Musculoskeletal limit (1=yes, 0=no)
1	1	0	1	0	0	0	0	0	0	0
2	1	1	1	0	0	0	0	0	0	0
3	1	1	1	0	0	0	0	0	0	0
4	1	1	1	0	0	0	0	0	0	0
5	1	1	1	0	0	0	0	0	0	0
6	1	0	1	0	0	0	0	0	0	0
7	1	0	1	0	0	0	0	0	0	0
8	1	1	1	0	0	0	0	0	0	0
9	1	1	1	0	0	0	0	0	0	0
10	1	0	1	0	0	0	0	0	0	0
11	1	1	1	0	0	0	0	0	0	0
12	1	1	1	0	0	0	0	0	0	0
13	1	1	1	0	0	0	0	0	0	0
14	1	1	1	0	0	0	0	0	0	0
15	1	1	1	0	0	0	0	0	0	0
16	1	1	1	0	0	0	0	0	0	0
17	1	1	1	0	0	0	0	0	0	0
18	1	1	1	0	0	0	0	0	0	0
19	1	1	1	0	0	0	0	0	0	0
20	1	1	1	0	0	0	0	0	0	0
21	1	1	1	0	0	0	0	0	0	0
22	1	1	1	0	0	0	0	0	0	0
23	1	1	1	0	0	0	0	0	0	0
24	1	1	1	0	0	0	0	0	0	0
25	1	1	1	0	0	0	0	0	0	0
26	1	1	1	0	0	0	0	0	0	0
27	1	1	1	0	0	0	0	0	0	0
28	1	1	1	0	0	0	0	0	0	0
29	1	1	1	0	0	0	0	0	0	0
30	1	1	1	0	0	0	0	0	0	0
31	1	1	1	0	0	0	0	0	0	0
32	1	1	1	0	0	0	0	0	0	0
33	2	1	0	0	0	1	0	0	0	1
34	1	0	1	0	0	0	0	0	0	0
35	1	1	1	0	0	0	0	0	0	0
36	1	1	1	0	0	0	0	0	0	0
37	1	1	1	0	0	0	0	0	0	0
38	1	1	1	0	0	0	0	0	0	0
39	1	0	1	0	0	0	0	0	0	0
40	1	1	1	0	0	0	0	0	0	0
41	1	1	1	0	0	0	0	0	0	0
42	1	1	1	0	0	0	0	0	0	0
43	1	1	1	0	0	0	0	0	0	0
44	1	1	1	0	0	0	0	0	0	0
45	1	1	1	0	0	0	0	0	0	0
46	1	1	1	0	0	0	0	0	0	0
47	1	1	1	0	0	0	0	0	0	0
48	1	1	1	0	0	0	0	0	0	0
49	1	1	1	0	0	0	0	0	0	0
50	1	1	1	0	0	0	0	0	0	0
51	1	1	1	0	0	0	0	0	0	0
52	1	1	1	0	0	0	0	0	0	0
53	1	1	1	0	0	0	0	0	0	0
54	1	1	1	0	0	0	0	0	0	0
55	2	1	1	0	0	0	1	0	0	0
56	1	1	1	0	0	0	0	0	0	0
57	1	1	1	0	0	0	0	0	0	0
58	1	1	1	0	0	0	0	0	0	0
59	1	1	1	0	0	0	0	0	0	0
60	1	1	1	0	0	0	0	0	0	0
61	1	1	1	0	0	0	0	0	0	0
62	1	1	1	0	0	0	0	0	0	0
63	1	1	1	0	0	0	0	0	0	0
64	1	1	1	0	0	0	0	0	0	0
65	1	1	1	0	0	0	0	0	0	0
66	1	1	1	0	0	0	0	0	0	0
67	1	1	1	0	0	0	0	0	0	0
68	1	1	1	0	0	0	0	0	0	0
69	1	1	1	0	0	0	0	0	0	0
70	1	1	1	0	0	0	0	0	0	0
71	1	1	1	0	0	0	0	0	0	0
72	1	1	1	0	0	0	0	0	0	0
73	1	0	1	0	0	0	0	0	0	0
74	1	1	1	0	0	0	0	0	0	0
75	1	1	1	0	0	0	0	0	0	0
76	1	1	1	0	0	0	0	0	0	0
77	1	1	1	0	0	0	0	0	0	0
78	1	1	1	0	0	0	0	0	0	0
79	1	1	1	0	0	0	0	0	0	0
80	1	1	1	0	0	0	0	0	0	0
81	1	1	1	0	0	0	0	0	0	0
82	1	1	1	0	0	0	0	0	0	0
83	1	1	1	0	0	0	0	0	0	0
84	1	1	1	0	0	0	0	0	0	0
85	1	1	1	0	0	0	0	0	0	0
86	1	1	1	0	0	0	0	0	0	0
87	1	1	1	0	0	0	0	0	0	0
88	1	1	1	0	0	0	0	0	0	0
89	1	1	1	0	0	0	0	0	0	0
90	1	0	1	0	0	0	0	0	0	0
91	1	1	1	0	0	0	0	0	0	0
92	1	1	1	0	0	0	0	0	0	0
93	1	1	1	0	0	0	0	0	0	0
94	1	1	1	0	0	0	0	0	0	0
95	1	1	1	0	0	0	0	0	0	0
96	1	1	1	0	0	0	0	0	0	0
97	1	1	1	0	0	0	0	0	0	0
98	1	1	1	0	0	0	0	0	0	0
99	1	1	1	0	0	0	0	0	0	0
100	1	0	1	0	0	0	0	0	0	0
101	1	0	1	0	0	0	0	0	0	0
102	1	1	1	0	0	0	0	0	0	0
103	1	1	1	0	0	0	0	0	0	0
104	1	1	1	0	0	0	0	0	0	0
105	1	1	1	0	0	0	0	0	0	0
106	1	1	1	0	0	0	0	0	0	0
107	1	1	1	0	0	0	0	0	0	0
108	1	1	1	0	0	0	0	0	0	0
109	1	1	1	0	0	0	0	0	0	0
110	1	1	1	0	0	0	0	0	0	0
111	1	1	1	0	0	0	0	0	0	0
112	1	1	1	0	0	0	0	0	0	0
113	1	1	1	0	0	0	0	0	0	0
114	1	1	1	0	0	0	0	0	0	0
115	1	1	1	0	0	0	0	0	0	0
116	1	1	1	0	0	0	0	0	0	0
117	1	1	1	0	0	0	0	0	0	0
118	1	1	1	0	0	0	0	0	0	0
119	1	1	1	0	0	0	0	0	0	0
120	1	1	1	0	0	0	0	0	0	0
121	1	1	1	0	0	0	0	0	0	0
122	1	1	1	0	0	0	0	0	0	0
123	1	1	1	0	0	0	0	0	0	0
124	1	1	1	0	0	0	0	0	0	0
125	1	1	1	0	0	0	0	0	0	0
126	1	1	1	0	0	0	0	0	0	0
127	1	1	1	0	0	0	0	0	0	0
128	1	1	1	0	0	0	0	0	0	0
129	1	1	1	0	0	0	0	0	0	0
130	1	1	1	0	0	0	0	0	0	0
131	1	1	1	0	0	0	0	0	0	0
132	1	1	1	0	0	0	0	0	0	0
133	1	1	1	0	0	0	0	0	0	0
134	1	1	1	0	0	0	0	0	0	0
135	1	0	1	0	0	0	0	0	0	0
136	1	1	1	0	0	0	0	0	0	0
137	1	1	1	0	0	0	0	0	0	0
138	1	1	1	0	0	0	0	0	0	0
139	1	1	1	0	0	0	0	0	0	0
140	1	1	1	0	0	0	0	0	0	0
141	1	1	1	0	0	0	0	0	0	0
142	1	1	1	0	0	0	0	0	0	0
143	1	1	1	0	0	0	0	0	0	0
144	1	1	1	0	0	0	0	0	0	0
145	1	0	1	0	0	0	0	0	0	0
146	1	1	1	0	0	0	0	0	0	0
147	1	1	1	0	0	0	0	0	0	0
148	1	1	1	0	0	0	0	0	0	0
149	1	1	1	0	0	0	0	0	0	0
150	1	1	1	0	0	0	0	0	0	0
151	1	1	1	0	0	0	0	0	0	0
152	1	0	1	0	0	0	0	0	0	0
153	1	1	1	0	0	0	0	0	0	0
154	1	0	1	0	0	0	0	0	0	0
155	1	1	1	0	0	0	0	0	0	0
156	1	1	1	0	0	0	0	0	0	0
157	1	0	1	0	0	0	0	0	0	0
158	1	0	1	0	0	0	0	0	0	0
159	1	1	1	0	0	0	0	0	0	0
160	1	1	1	0	0	0	0	0	0	0
161	1	1	1	0	0	0	0	0	0	0
162	1	1	1	0	0	0	0	0	0	0
163	1	1	1	0	0	0	0	0	0	0
164	1	1	1	0	0	0	0	0	0	0
165	1	1	1	0	0	0	0	0	0	0
166	1	1	1	0	0	0	0	0	0	0
167	1	1	1	0	0	0	0	0	0	0
168	1	1	1	0	0	0	0	0	0	0
169	1	1	1	0	0	0	0	0	0	0
170	1	1	1	0	0	0	0	0	0	0
171	1	1	1	0	0	0	0	0	0	0
172	1	1	1	0	0	0	0	0	0	0
173	1	1	1	0	0	0	0	0	0	0
174	1	0	1	0	0	0	0	0	0	0
175	1	0	1	0	0	0	0	0	0	0
176	1	1	1	0	0	0	0	0	0	0
177	1	1	1	0	0	0	0	0	0	0
178	1	1	1	0	0	0	0	0	0	0
179	1	1	1	0	0	0	0	0	0	0
180	1	0	1	0	0	0	0	0	0	0
181	1	0	1	0	0	0	0	0	0	0
182	2	1	0	0	0	0	1	0	0	0
183	1	1	1	0	0	0	0	0	0	0
184	1	1	1	0	0	0	0	0	0	0
185	1	1	1	0	0	0	0	0	0	0
186	1	1	1	0	0	0	0	0	0	0
187	1	1	1	0	0	0	0	0	0	0
188	1	1	1	0	0	0	0	0	0	0
189	1	1	1	0	0	0	0	0	0	0
190	1	1	1	0	0	0	0	0	0	0
191	1	1	1	0	0	0	0	0	0	0
192	1	1	1	0	0	0	0	0	0	0
193	1	1	1	0	0	0	0	0	0	0
194	1	1	1	0	0	0	0	0	0	0
195	1	1	1	0	0	0	0	0	0	0
196	1	1	1	0	0	0	0	0	0	0
197	1	1	1	0	0	0	0	0	0	0
198	1	1	1	0	0	0	0	0	0	0
199	1	0	1	0	0	0	0	0	0	0
200	1	0	1	0	0	0	0	0	0	0
201	1	1	1	0	0	0	0	0	0	0
202	1	1	1	0	0	0	0	0	0	0
203	1	1	1	0	0	0	0	0	0	0
204	1	1	1	0	0	0	0	0	0	0
205	1	1	1	0	0	0	0	0	0	0
206	1	1	1	0	0	0	0	0	0	0
207	1	1	1	0	0	0	0	0	0	0
208	1	1	1	0	0	0	0	0	0	0
209	1	1	1	0	0	0	0	0	0	0
210	1	1	1	0	0	0	0	0	0	0
211	1	1	1	0	0	0	0	0	0	0
212	1	1	1	0	0	0	0	0	0	0
213	1	1	1	0	0	0	0	0	0	0
214	1	1	1	0	0	0	0	0	0	0
215	1	1	1	0	0	0	0	0	0	0
216	2	1	0	0	0	1	0	0	0	1
217	1	1	1	0	0	0	0	0	0	0
218	1	0	1	0	0	0	0	0	0	0
219	1	1	1	0	0	0	0	0	0	0
220	1	1	1	0	0	0	0	0	0	0
221	1	1	1	0	0	0	0	0	0	0
222	1	1	1	0	0	0	0	0	0	0
223	1	1	1	0	0	0	0	0	0	0
224	1	1	1	0	0	0	0	0	0	0
225	1	1	1	0	0	0	0	0	0	0
226	1	1	1	0	0	0	0	0	0	0
227	1	1	1	0	0	0	0	0	0	0
228	1	1	1	0	0	0	0	0	0	0
229	1	1	1	0	0	0	0	0	0	0
230	1	1	1	0	0	0	0	0	0	0
231	1	1	1	0	0	0	0	0	0	0
232	1	1	1	0	0	0	0	0	0	0
233	1	0	1	0	0	0	0	0	0	0
234	1	0	1	0	0	0	0	0	0	0
235	1	0	1	0	0	0	0	0	0	0
236	1	1	1	0	0	0	0	0	0	0
237	1	1	1	0	0	0	0	0	0	0
238	1	1	1	0	0	0	0	0	0	0
239	1	0	1	0	0	0	0	0	0	0
240	1	0	1	0	0	0	0	0	0	0
241	1	1	1	0	0	0	0	0	0	0
242	1	1	1	0	0	0	0	0	0	0
243	1	1	1	0	0	0	0	0	0	0
244	1	1	1	0	0	0	0	0	0	0
245	1	1	1	0	0	0	0	0	0	0
246	1	1	1	0	0	0	0	0	0	0
247	1	1	1	0	0	0	0	0	0	0
248	1	1	1	0	0	0	0	0	0	0
249	1	1	1	0	0	0	0	0	0	0
250	1	1	1	0	0	0	0	0	0	0
251	1	1	1	0	0	0	0	0	0	0
252	1	1	1	0	0	0	0	0	0	0
253	1	1	1	0	0	0	0	0	0	0
254	1	1	1	0	0	0	0	0	0	0
255	1	1	1	0	0	0	0	0	0	0
256	1	1	1	0	0	0	0	0	0	0
257	1	1	1	0	0	0	0	0	0	0
258	1	1	1	0	0	0	0	0	0	0
259	1	1	1	0	0	0	0	0	0	0
260	1	1	1	0	0	0	0	0	0	0
261	1	1	1	0	0	0	0	0	0	0
262	1	1	1	0	0	0	0	0	0	0
263	1	1	1	0	0	0	0	0	0	0
264	1	0	1	0	0	0	0	0	0	0
265	1	0	1	0	0	0	0	0	0	0
266	1	1	1	0	0	0	0	0	0	0
267	1	1	1	0	0	0	0	0	0	0
268	1	1	1	0	0	0	0	0	0	0
269	1	1	1	0	0	0	0	0	0	0
270	1	1	1	0	0	0	0	0	0	0
271	1	1	1	0	0	0	0	0	0	0
272	2	1	0	0	0	1	0	0	0	1
273	1	0	1	0	0	0	0	0	0	0
274	1	1	1	0	0	0	0	0	0	0
275	1	1	1	0	0	0	0	0	0	0
276	1	0	1	0	0	0	0	0	0	0
277	1	0	1	0	0	0	0	0	0	0
278	1	1	1	0	0	0	0	0	0	0
279	2	1	1	0	0	0	1	0	0	0
280	1	1	1	0	0	0	0	0	0	0
281	1	1	1	0	0	0	0	0	0	0
282	1	1	1	0	0	0	0	0	0	0
283	1	1	1	0	0	0	0	0	0	0
284	1	1	1	0	0	0	0	0	0	0
285	1	1	1	0	0	0	0	0	0	0
286	1	1	1	0	0	0	0	0	0	0
287	1	1	1	0	0	0	0	0	0	0
288	1	0	1	0	0	0	0	0	0	0
289	1	0	1	0	0	0	0	0	0	0
290	1	0	1	0	0	0	0	0	0	0
291	1	1	1	0	0	0	0	0	0	0
292	1	1	1	0	0	0	0	0	0	0
293	1	1	1	0	0	0	0	0	0	0
294	1	1	1	0	0	0	0	0	0	0
295	1	1	1	0	0	0	0	0	0	0
296	1	1	1	0	0	0	0	0	0	0
297	1	1	1	0	0	0	0	0	0	0
298	1	1	1	0	0	0	0	0	0	0
299	1	1	1	0	0	0	0	0	0	0
300	1	1	1	0	0	0	0	0	0	0
301	1	1	1	0	0	0	0	0	0	0
302	1	1	1	0	0	0	0	0	0	0
303	2	1	0	0	0	1	0	0	0	1
304	1	1	1	0	0	0	0	0	0	0
305	1	1	1	0	0	0	0	0	0	0
306	1	1	1	0	0	0	0	0	0	0
307	1	1	1	0	0	0	0	0	0	0
308	1	1	1	0	0	0	0	0	0	0
309	1	1	1	0	0	0	0	0	0	0
310	1	1	1	0	0	0	0	0	0	0
311	1	1	1	0	0	0	0	0	0	0
312	1	1	1	0	0	0	0	0	0	0
313	1	1	1	0	0	0	0	0	0	0
314	1	0	1	0	0	0	0	0	0	0
315	1	1	1	0	0	0	0	0	0	0
316	1	0	1	0	0	0	0	0	0	0
317	1	1	1	0	0	0	0	0	0	0
318	1	1	1	0	0	0	0	0	0	0
319	1	0	1	0	0	0	0	0	0	0
320	1	0	1	0	0	0	0	0	0	0
321	1	1	1	0	0	0	0	0	0	0
322	1	1	1	0	0	0	0	0	0	0
323	1	1	1	0	0	0	0	0	0	0
324	1	1	1	0	0	0	0	0	0	0
325	1	1	1	0	0	0	0	0	0	0
326	1	1	1	0	0	0	0	0	0	0
327	1	1	1	0	0	0	0	0	0	0
328	1	1	1	0	0	0	0	0	0	0
329	2	1	0	0	0	1	0	0	0	1
330	1	1	1	0	0	0	0	0	0	0
331	1	1	1	0	0	0	0	0	0	0
332	1	1	1	0	0	0	0	0	0	0
333	1	1	1	0	0	0	0	0	0	0
334	1	1	1	0	0	0	0	0	0	0
335	1	1	1	0	0	0	0	0	0	0
336	1	1	1	0	0	0	0	0	0	0
337	1	1	1	0	0	0	0	0	0	0
338	1	1	1	0	0	0	0	0	0	0
339	1	1	1	0	0	0	0	0	0	0
340	1	1	1	0	0	0	0	0	0	0
341	1	1	1	0	0	0	0	0	0	0
342	1	1	1	0	0	0	0	0	0	0
343	1	0	1	0	0	0	0	0	0	0
344	1	0	1	0	0	0	0	0	0	0
345	1	1	1	0	0	0	0	0	0	0
346	1	1	1	0	0	0	0	0	0	0
347	1	1	1	0	0	0	0	0	0	0
348	1	1	1	0	0	0	0	0	0	0
349	2	1	1	0	0	0	1	0	0	0
350	1	1	1	0	0	0	0	0	0	0
351	1	1	1	0	0	0	0	0	0	0
352	1	1	1	0	0	0	0	0	0	0
353	1	1	1	0	0	0	0	0	0	0
354	1	1	1	0	0	0	0	0	0	0
355	1	1	1	0	0	0	0	0	0	0
356	1	1	1	0	0	0	0	0	0	0
357	1	1	1	0	0	0	0	0	0	0
358	2	1	0	0	0	0	0	1	0	0
359	1	1	1	0	0	0	0	0	0	0
360	1	1	1	0	0	0	0	0	0	0
361	1	1	1	0	0	0	0	0	0	0
362	1	1	1	0	0	0	0	0	0	0
363	1	1	1	0	0	0	0	0	0	0
364	1	1	1	0	0	0	0	0	0	0
365	1	0	1	0	0	0	0	0	0	0
366	1	0	1	0	0	0	0	0	0	0
367	1	1	1	0	0	0	0	0	0	0
368	1	1	1	0	0	0	0	0	0	0
369	1	1	1	0	0	0	0	0	0	0
370	1	1	1	0	0	0	0	0	0	0
371	1	1	1	0	0	0	0	0	0	0
372	1	1	1	0	0	0	0	0	0	0
373	1	1	1	0	0	0	0	0	0	0
374	1	0	1	0	0	0	0	0	0	0
375	1	1	1	0	0	0	0	0	0	0
376	1	1	1	0	0	0	0	0	0	0
377	1	1	1	0	0	0	0	0	0	0
378	1	1	1	0	0	0	0	0	0	0
379	1	1	1	0	0	0	0	0	0	0
380	1	0	1	0	0	0	0	0	0	0
381	1	0	1	0	0	0	0	0	0	0
382	1	1	1	0	0	0	0	0	0	0
383	1	1	1	0	0	0	0	0	0	0
384	1	1	1	0	0	0	0	0	0	0
385	1	1	1	0	0	0	0	0	0	0
386	1	1	1	0	0	0	0	0	0	0
387	1	1	1	0	0	0	0	0	0	0
388	1	0	1	0	0	0	0	0	0	0
389	1	1	1	0	0	0	0	0	0	0
390	1	1	1	0	0	0	0	0	0	0
391	2	1	0	0	0	1	0	0	0	1
392	1	1	1	0	0	0	0	0	0	0
393	1	1	1	0	0	0	0	0	0	0
394	1	1	1	0	0	0	0	0	0	0
395	1	1	1	0	0	0	0	0	0	0
396	1	1	1	0	0	0	0	0	0	0
397	1	1	1	0	0	0	0	0	0	0
398	1	1	1	0	0	0	0	0	0	0
399	1	1	1	0	0	0	0	0	0	0
400	1	1	1	0	0	0	0	0	0	0
401	1	1	1	0	0	0	0	0	0	0
402	1	0	1	0	0	0	0	0	0	0
403	1	1	1	0	0	0	0	0	0	0
404	1	1	1	0	0	0	0	0	0	0
405	1	1	1	0	0	0	0	0	0	0
406	1	1	1	0	0	0	0	0	0	0
407	1	1	1	0	0	0	0	0	0	0
408	1	1	1	0	0	0	0	0	0	0
409	1	0	1	0	0	0	0	0	0	0
410	1	1	1	0	0	0	0	0	0	0
411	1	1	1	0	0	0	0	0	0	0
412	1	1	1	0	0	0	0	0	0	0
413	1	1	1	0	0	0	0	0	0	0
414	1	1	1	0	0	0	0	0	0	0
415	1	1	1	0	0	0	0	0	0	0
416	1	1	1	0	0	0	0	0	0	0
417	1	1	1	0	0	0	0	0	0	0
418	1	1	1	0	0	0	0	0	0	0
419	1	1	1	0	0	0	0	0	0	0
420	1	1	1	0	0	0	0	0	0	0
421	1	0	1	0	0	0	0	0	0	0
422	1	1	1	0	0	0	0	0	0	0
423	1	1	1	0	0	0	0	0	0	0
424	1	1	1	0	0	0	0	0	0	0
425	2	1	1	0	0	0	1	0	0	0
426	1	1	1	0	0	0	0	0	0	0
427	1	1	1	0	0	0	0	0	0	0
428	1	1	1	0	0	0	0	0	0	0
429	1	1	1	0	0	0	0	0	0	0
430	1	1	1	0	0	0	0	0	0	0
431	1	1	1	0	0	0	0	0	0	0
432	1	1	1	0	0	0	0	0	0	0
433	1	1	1	0	0	0	0	0	0	0
434	1	1	1	0	0	0	0	0	0	0
435	1	1	1	0	0	0	0	0	0	0
436	1	1	1	0	0	0	0	0	0	0
437	1	1	1	0	0	0	0	0	0	0
438	1	1	1	0	0	0	0	0	0	0
439	1	1	1	0	0	0	0	0	0	0
440	1	0	1	0	0	0	0	0	0	0
441	1	0	1	0	0	0	0	0	0	0
442	1	0	1	0	0	0	0	0	0	0
443	1	1	1	0	0	0	0	0	0	0
444	1	1	1	0	0	0	0	0	0	0
445	1	1	1	0	0	0	0	0	0	0
446	2	1	0	0	0	1	0	0	0	1
447	1	1	1	0	0	0	0	0	0	0
448	1	1	1	0	0	0	0	0	0	0
449	1	1	1	0	0	0	0	0	0	0
450	1	1	1	0	0	0	0	0	0	0
451	1	0	1	0	0	0	0	0	0	0
452	1	1	1	0	0	0	0	0	0	0
453	1	0	1	0	0	0	0	0	0	0
454	1	1	1	0	0	0	0	0	0	0
455	1	1	1	0	0	0	0	0	0	0
456	1	1	1	0	0	0	0	0	0	0
457	1	1	1	0	0	0	0	0	0	0
458	1	1	1	0	0	0	0	0	0	0
459	1	1	1	0	0	0	0	0	0	0
460	2	1	1	0	0	0	1	0	0	0
461	1	1	1	0	0	0	0	0	0	0
462	1	1	1	0	0	0	0	0	0	0
463	1	1	1	0	0	0	0	0	0	0
464	1	1	1	0	0	0	0	0	0	0
465	1	1	1	0	0	0	0	0	0	0
466	1	1	1	0	0	0	0	0	0	0
467	1	1	1	0	0	0	0	0	0	0
468	1	1	1	0	0	0	0	0	0	0
469	1	0	1	0	0	0	0	0	0	0
470	1	1	1	0	0	0	0	0	0	0
471	1	1	1	0	0	0	0	0	0	0
472	1	1	1	0	0	0	0	0	0	0
473	1	1	1	0	0	0	0	0	0	0
474	1	1	1	0	0	0	0	0	0	0
475	1	1	1	0	0	0	0	0	0	0
476	1	1	1	0	0	0	0	0	0	0
477	1	1	1	0	0	0	0	0	0	0
478	1	1	1	0	0	0	0	0	0	0
479	1	1	1	0	0	0	0	0	0	0
480	1	0	1	0	0	0	0	0	0	0
481	1	1	1	0	0	0	0	0	0	0
482	1	1	1	0	0	0	0	0	0	0
483	1	1	1	0	0	0	0	0	0	0
484	1	1	1	0	0	0	0	0	0	0
485	1	1	1	0	0	0	0	0	0	0
486	1	1	1	0	0	0	0	0	0	0
487	1	1	1	0	0	0	0	0	0	0
488	1	1	1	0	0	0	0	0	0	0
489	1	1	1	0	0	0	0	0	0	0
490	1	1	1	0	0	0	0	0	0	0
491	1	1	1	0	0	0	0	0	0	0
492	1	1	1	0	0	0	0	0	0	0
493	1	1	1	0	0	0	0	0	0	0
494	1	1	1	0	0	0	0	0	0	0
495	1	1	1	0	0	0	0	0	0	0
496	2	1	0	0	0	1	0	0	0	1
497	1	1	1	0	0	0	0	0	0	0
498	1	1	1	0	0	0	0	0	0	0
499	1	1	1	0	0	0	0	0	0	0
500	1	1	1	0	0	0	0	0	0	0
501	1	1	1	0	0	0	0	0	0	0
502	1	1	1	0	0	0	0	0	0	0
503	1	1	1	0	0	0	0	0	0	0
504	1	0	1	0	0	0	0	0	0	0
505	1	1	1	0	0	0	0	0	0	0
506	1	1	1	0	0	0	0	0	0	0
507	1	1	1	0	0	0	0	0	0	0
508	1	1	1	0	0	0	0	0	0	0
509	1	1	1	0	0	0	0	0	0	0
510	1	1	1	0	0	0	0	0	0	0
511	1	1	1	0	0	0	0	0	0	0
512	1	1	1	0	0	0	0	0	0	0
513	1	1	1	0	0	0	0	0	0	0
514	1	1	1	0	0	0	0	0	0	0
515	1	0	1	0	0	0	0	0	0	0
516	1	1	1	0	0	0	0	0	0	0
517	1	1	1	0	0	0	0	0	0	0
518	1	1	1	0	0	0	0	0	0	0
519	1	1	1	0	0	0	0	0	0	0
520	1	1	1	0	0	0	0	0	0	0
521	1	1	1	0	0	0	0	0	0	0
522	1	0	1	0	0	0	0	0	0	0
523	1	0	1	0	0	0	0	0	0	0
524	1	1	1	0	0	0	0	0	0	0
525	1	1	1	0	0	0	0	0	0	0
526	1	0	1	0	0	0	0	0	0	0
527	1	0	1	0	0	0	0	0	0	0
528	1	1	1	0	0	0	0	0	0	0
529	1	1	1	0	0	0	0	0	0	0
530	1	1	1	0	0	0	0	0	0	0
531	1	1	1	0	0	0	0	0	0	0
532	2	1	0	0	0	0	0	1	0	0
533	1	1	1	0	0	0	0	0	0	0
534	1	0	1	0	0	0	0	0	0	0
535	1	0	1	0	0	0	0	0	0	0
536	1	1	1	0	0	0	0	0	0	0
537	1	1	1	0	0	0	0	0	0	0
538	1	1	1	0	0	0	0	0	0	0
539	1	1	1	0	0	0	0	0	0	0
540	1	1	1	0	0	0	0	0	0	0
541	1	1	1	0	0	0	0	0	0	0
542	1	1	1	0	0	0	0	0	0	0
543	1	1	1	0	0	0	0	0	0	0
544	1	1	1	0	0	0	0	0	0	0
545	1	1	1	0	0	0	0	0	0	0
546	1	1	1	0	0	0	0	0	0	0
547	1	1	1	0	0	0	0	0	0	0
548	1	1	1	0	0	0	0	0	0	0
549	1	0	1	0	0	0	0	0	0	0
550	1	1	1	0	0	0	0	0	0	0
551	1	0	1	0	0	0	0	0	0	0
552	2	1	0	0	0	1	0	0	0	1
553	1	1	1	0	0	0	0	0	0	0
554	1	1	1	0	0	0	0	0	0	0
555	1	1	1	0	0	0	0	0	0	0
556	1	1	1	0	0	0	0	0	0	0
557	1	1	1	0	0	0	0	0	0	0
558	1	0	1	0	0	0	0	0	0	0
559	2	1	0	0	0	0	0	1	0	0
560	2	1	0	0	0	1	0	0	0	1
561	1	0	1	0	0	0	0	0	0	0
562	1	1	1	0	0	0	0	0	0	0
563	1	1	1	0	0	0	0	0	0	0
564	1	1	1	0	0	0	0	0	0	0
565	1	1	1	0	0	0	0	0	0	0
566	1	1	1	0	0	0	0	0	0	0
567	1	1	1	0	0	0	0	0	0	0
568	1	0	1	0	0	0	0	0	0	0
569	1	0	1	0	0	0	0	0	0	0
570	1	1	1	0	0	0	0	0	0	0
571	1	1	1	0	0	0	0	0	0	0
572	1	1	1	0	0	0	0	0	0	0
573	1	1	1	0	0	0	0	0	0	0
574	1	1	1	0	0	0	0	0	0	0
575	1	1	1	0	0	0	0	0	0	0
576	1	1	1	0	0	0	0	0	0	0
577	1	1	1	0	0	0	0	0	0	0
578	1	1	1	0	0	0	0	0	0	0
579	1	1	1	0	0	0	0	0	0	0
580	1	1	1	0	0	0	0	0	0	0
581	1	1	1	0	0	0	0	0	0	0
582	1	0	1	0	0	0	0	0	0	0
583	1	0	1	0	0	0	0	0	0	0
584	1	0	1	0	0	0	0	0	0	0
585	1	0	1	0	0	0	0	0	0	0
586	1	1	1	0	0	0	0	0	0	0
587	1	1	1	0	0	0	0	0	0	0
588	1	1	1	0	0	0	0	0	0	0
589	1	1	1	0	0	0	0	0	0	0
590	1	1	1	0	0	0	0	0	0	0
591	1	1	1	0	0	0	0	0	0	0
592	1	1	1	0	0	0	0	0	0	0
593	1	1	1	0	0	0	0	0	0	0
594	1	1	1	0	0	0	0	0	0	0
595	1	1	1	0	0	0	0	0	0	0
596	1	1	1	0	0	0	0	0	0	0
597	1	1	1	0	0	0	0	0	0	0
598	1	1	1	0	0	0	0	0	0	0
599	1	0	1	0	0	0	0	0	0	0
600	1	0	1	0	0	0	0	0	0	0
601	1	1	1	0	0	0	0	0	0	0
602	1	1	1	0	0	0	0	0	0	0
603	1	1	1	0	0	0	0	0	0	0
604	1	1	1	0	0	0	0	0	0	0
605	1	0	1	0	0	0	0	0	0	0
606	1	1	1	0	0	0	0	0	0	0
607	1	1	1	0	0	0	0	0	0	0
608	1	1	1	0	0	0	0	0	0	0
609	1	1	1	0	0	0	0	0	0	0
610	1	1	1	0	0	0	0	0	0	0
611	1	1	1	0	0	0	0	0	0	0
612	1	1	1	0	0	0	0	0	0	0
613	1	1	1	0	0	0	0	0	0	0
614	1	1	1	0	0	0	0	0	0	0
615	2	1	0	0	0	1	0	0	0	1
616	1	0	1	0	0	0	0	0	0	0
617	1	0	1	0	0	0	0	0	0	0
618	1	0	1	0	0	0	0	0	0	0
619	1	1	1	0	0	0	0	0	0	0
620	1	1	1	0	0	0	0	0	0	0
621	1	1	1	0	0	0	0	0	0	0
622	1	1	1	0	0	0	0	0	0	0
623	1	1	1	0	0	0	0	0	0	0
624	1	1	1	0	0	0	0	0	0	0
625	1	1	1	0	0	0	0	0	0	0
626	1	1	1	0	0	0	0	0	0	0
627	1	1	1	0	0	0	0	0	0	0
628	1	1	1	0	0	0	0	0	0	0
629	1	1	1	0	0	0	0	0	0	0
630	1	1	1	0	0	0	0	0	0	0
631	1	1	1	0	0	0	0	0	0	0
632	1	1	1	0	0	0	0	0	0	0
633	1	1	1	0	0	0	0	0	0	0
634	1	0	1	0	0	0	0	0	0	0
635	1	0	1	0	0	0	0	0	0	0
636	1	0	1	0	0	0	0	0	0	0
637	1	0	1	0	0	0	0	0	0	0
638	2	1	0	0	0	1	0	0	0	1
639	1	1	1	0	0	0	0	0	0	0
640	1	1	1	0	0	0	0	0	0	0
641	1	1	1	0	0	0	0	0	0	0
642	1	1	1	0	0	0	0	0	0	0
643	1	1	1	0	0	0	0	0	0	0
644	1	1	1	0	0	0	0	0	0	0
645	1	1	1	0	0	0	0	0	0	0
646	1	1	1	0	0	0	0	0	0	0
647	2	1	1	0	0	0	1	0	0	0
648	1	1	1	0	0	0	0	0	0	0
649	1	1	1	0	0	0	0	0	0	0
650	1	1	1	0	0	0	0	0	0	0
651	1	1	1	0	0	0	0	0	0	0
652	1	0	1	0	0	0	0	0	0	0
653	1	0	1	0	0	0	0	0	0	0
654	1	0	1	0	0	0	0	0	0	0
655	1	1	1	0	0	0	0	0	0	0
656	1	1	1	0	0	0	0	0	0	0
657	1	1	1	0	0	0	0	0	0	0
658	1	0	1	0	0	0	0	0	0	0
659	1	1	1	0	0	0	0	0	0	0
660	1	1	1	0	0	0	0	0	0	0
661	1	1	1	0	0	0	0	0	0	0
662	1	1	1	0	0	0	0	0	0	0
663	1	1	1	0	0	0	0	0	0	0
664	1	1	1	0	0	0	0	0	0	0
665	1	1	1	0	0	0	0	0	0	0
666	1	0	1	0	0	0	0	0	0	0
667	1	1	1	0	0	0	0	0	0	0
668	1	0	1	0	0	0	0	0	0	0
669	1	1	1	0	0	0	0	0	0	0
670	1	0	1	0	0	0	0	0	0	0
671	1	1	1	0	0	0	0	0	0	0
672	1	1	1	0	0	0	0	0	0	0
673	1	1	1	0	0	0	0	0	0	0
674	1	1	1	0	0	0	0	0	0	0
675	1	1	1	0	0	0	0	0	0	0
676	1	1	1	0	0	0	0	0	0	0
677	1	1	1	0	0	0	0	0	0	0
678	1	1	1	0	0	0	0	0	0	0
679	1	1	1	0	0	0	0	0	0	0
680	1	1	1	0	0	0	0	0	0	0
681	1	1	1	0	0	0	0	0	0	0
682	2	1	0	0	0	1	0	0	0	1
683	1	1	1	0	0	0	0	0	0	0
684	1	1	1	0	0	0	0	0	0	0
685	1	1	1	0	0	0	0	0	0	0
686	1	1	1	0	0	0	0	0	0	0
687	1	1	1	0	0	0	0	0	0	0
688	1	1	1	0	0	0	0	0	0	0
689	1	1	1	0	0	0	0	0	0	0
690	1	1	1	0	0	0	0	0	0	0
691	1	1	1	0	0	0	0	0	0	0
692	1	1	1	0	0	0	0	0	0	0
693	1	1	1	0	0	0	0	0	0	0
694	1	1	1	0	0	0	0	0	0	0
695	1	0	1	0	0	0	0	0	0	0
696	1	1	1	0	0	0	0	0	0	0
697	1	1	1	0	0	0	0	0	0	0
698	2	1	0	0	0	1	0	0	0	1
699	1	0	1	0	0	0	0	0	0	0
700	1	0	1	0	0	0	0	0	0	0
701	1	0	1	0	0	0	0	0	0	0
702	1	1	1	0	0	0	0	0	0	0
703	1	1	1	0	0	0	0	0	0	0
704	1	1	1	0	0	0	0	0	0	0
705	1	1	1	0	0	0	0	0	0	0
706	1	1	1	0	0	0	0	0	0	0
707	2	1	0	0	0	1	0	0	0	1
708	1	1	1	0	0	0	0	0	0	0
709	1	1	1	0	0	0	0	0	0	0
710	1	0	1	0	0	0	0	0	0	0
711	1	0	1	0	0	0	0	0	0	0
712	1	0	1	0	0	0	0	0	0	0
713	1	0	1	0	0	0	0	0	0	0
714	1	1	1	0	0	0	0	0	0	0
715	1	1	1	0	0	0	0	0	0	0
716	1	1	1	0	0	0	0	0	0	0
717	1	1	1	0	0	0	0	0	0	0
718	1	1	1	0	0	0	0	0	0	0
719	1	1	1	0	0	0	0	0	0	0
720	1	1	1	0	0	0	0	0	0	0
721	1	1	1	0	0	0	0	0	0	0
722	1	1	1	0	0	0	0	0	0	0
723	1	1	1	0	0	0	0	0	0	0
724	1	1	1	0	0	0	0	0	0	0
725	1	1	1	0	0	0	0	0	0	0
726	1	1	1	0	0	0	0	0	0	0
727	1	1	1	0	0	0	0	0	0	0
728	1	1	1	0	0	0	0	0	0	0
729	1	1	1	0	0	0	0	0	0	0
730	1	1	1	0	0	0	0	0	0	0
731	1	1	1	0	0	0	0	0	0	0
732	1	1	1	0	0	0	0	0	0	0
733	1	1	1	0	0	0	0	0	0	0
734	1	1	1	0	0	0	0	0	0	0
735	1	1	1	0	0	0	0	0	0	0
736	1	1	1	0	0	0	0	0	0	0
737	1	1	1	0	0	0	0	0	0	0
738	1	1	1	0	0	0	0	0	0	0
739	1	1	1	0	0	0	0	0	0	0
740	1	1	1	0	0	0	0	0	0	0
741	1	1	1	0	0	0	0	0	0	0
742	1	1	1	0	0	0	0	0	0	0
743	1	1	1	0	0	0	0	0	0	0
744	1	1	1	0	0	0	0	0	0	0
745	1	1	1	0	0	0	0	0	0	0
746	1	1	1	0	0	0	0	0	0	0
747	1	1	1	0	0	0	0	0	0	0
748	1	1	1	0	0	0	0	0	0	0
749	1	1	1	0	0	0	0	0	0	0
750	1	1	1	0	0	0	0	0	0	0
751	1	1	1	0	0	0	0	0	0	0
752	1	1	1	0	0	0	0	0	0	0
753	1	0	1	0	0	0	0	0	0	0
754	2	1	0	0	0	1	0	0	0	1
755	1	0	1	0	0	0	0	0	0	0
756	1	1	1	0	0	0	0	0	0	0
757	1	1	1	0	0	0	0	0	0	0
758	1	1	1	0	0	0	0	0	0	0
759	1	1	1	0	0	0	0	0	0	0
760	1	1	1	0	0	0	0	0	0	0
761	1	0	1	0	0	0	0	0	0	0
762	1	1	1	0	0	0	0	0	0	0
763	1	1	1	0	0	0	0	0	0	0
764	1	1	1	0	0	0	0	0	0	0
765	1	1	1	0	0	0	0	0	0	0
766	1	1	1	0	0	0	0	0	0	0
767	1	1	1	0	0	0	0	0	0	0
768	1	1	1	0	0	0	0	0	0	0
769	1	1	1	0	0	0	0	0	0	0
770	1	0	1	0	0	0	0	0	0	0
771	1	0	1	0	0	0	0	0	0	0
772	1	0	1	0	0	0	0	0	0	0
773	1	1	1	0	0	0	0	0	0	0
774	1	1	1	0	0	0	0	0	0	0
775	1	1	1	0	0	0	0	0	0	0
776	1	1	1	0	0	0	0	0	0	0
777	1	1	1	0	0	0	0	0	0	0
778	1	1	1	0	0	0	0	0	0	0
779	1	1	1	0	0	0	0	0	0	0
780	1	1	1	0	0	0	0	0	0	0
781	1	1	1	0	0	0	0	0	0	0
782	1	1	1	0	0	0	0	0	0	0
783	1	1	1	0	0	0	0	0	0	0
784	1	1	1	0	0	0	0	0	0	0
785	1	1	1	0	0	0	0	0	0	0
786	1	1	1	0	0	0	0	0	0	0
787	1	1	1	0	0	0	0	0	0	0
788	1	1	1	0	0	0	0	0	0	0
789	1	1	1	0	0	0	0	0	0	0
790	1	1	1	0	0	0	0	0	0	0
791	1	1	1	0	0	0	0	0	0	0
792	1	1	1	0	0	0	0	0	0	0
793	1	1	1	0	0	0	0	0	0	0
794	1	1	1	0	0	0	0	0	0	0
795	1	1	1	0	0	0	0	0	0	0
796	1	1	1	0	0	0	0	0	0	0
797	1	1	1	0	0	0	0	0	0	0
798	1	1	1	0	0	0	0	0	0	0
799	1	1	1	0	0	0	0	0	0	0
800	1	1	1	0	0	0	0	0	0	0
801	1	1	1	0	0	0	0	0	0	0
802	1	1	1	0	0	0	0	0	0	0
803	1	1	1	0	0	0	0	0	0	0
804	1	1	1	0	0	0	0	0	0	0
805	1	1	1	0	0	0	0	0	0	0
806	1	1	1	0	0	0	0	0	0	0
807	1	1	1	0	0	0	0	0	0	0
808	1	1	1	0	0	0	0	0	0	0
809	1	1	1	0	0	0	0	0	0	0
810	1	1	1	0	0	0	0	0	0	0
811	1	1	1	0	0	0	0	0	0	0
812	1	1	1	0	0	0	0	0	0	0
813	1	1	1	0	0	0	0	0	0	0
814	1	1	1	0	0	0	0	0	0	0
815	1	1	1	0	0	0	0	0	0	0
816	1	1	1	0	0	0	0	0	0	0
817	1	1	1	0	0	0	0	0	0	0
818	1	1	1	0	0	0	0	0	0	0
819	1	1	1	0	0	0	0	0	0	0
820	1	1	1	0	0	0	0	0	0	0
821	1	1	1	0	0	0	0	0	0	0
822	1	1	1	0	0	0	0	0	0	0
823	1	1	1	0	0	0	0	0	0	0
824	1	1	1	0	0	0	0	0	0	0
825	1	1	1	0	0	0	0	0	0	0
826	1	1	1	0	0	0	0	0	0	0
827	1	1	1	0	0	0	0	0	0	0
828	1	0	1	0	0	0	0	0	0	0
829	1	0	1	0	0	0	0	0	0	0
830	1	0	1	0	0	0	0	0	0	0
831	1	0	1	0	0	0	0	0	0	0
832	1	0	1	0	0	0	0	0	0	0
833	1	0	1	0	0	0	0	0	0	0
834	1	0	1	0	0	0	0	0	0	0
835	1	0	1	0	0	0	0	0	0	0
836	1	0	1	0	0	0	0	0	0	0
837	1	0	1	0	0	0	0	0	0	0
838	1	0	1	0	0	0	0	0	0	0
839	1	0	1	0	0	0	0	0	0	0
840	1	0	1	0	0	0	0	0	0	0
841	1	1	1	0	0	0	0	0	0	0
842	1	0	1	0	0	0	0	0	0	0
843	1	0	1	0	0	0	0	0	0	0
844	1	1	1	0	0	0	0	0	0	0
845	1	1	1	0	0	0	0	0	0	0
846	1	0	1	0	0	0	0	0	0	0
847	1	0	1	0	0	0	0	0	0	0
848	1	1	1	0	0	0	0	0	0	0
849	1	1	1	0	0	0	0	0	0	0
850	1	1	1	0	0	0	0	0	0	0
851	1	1	1	0	0	0	0	0	0	0
852	1	1	1	0	0	0	0	0	0	0
853	1	1	1	0	0	0	0	0	0	0
854	1	1	1	0	0	0	0	0	0	0
855	1	0	1	0	0	0	0	0	0	0
856	1	0	1	0	0	0	0	0	0	0
857	1	1	1	0	0	0	0	0	0	0
858	1	1	1	0	0	0	0	0	0	0
859	1	1	1	0	0	0	0	0	0	0
860	1	0	1	0	0	0	0	0	0	0
861	1	1	1	0	0	0	0	0	0	0
862	1	1	1	0	0	0	0	0	0	0
863	1	1	1	0	0	0	0	0	0	0
864	1	1	1	0	0	0	0	0	0	0
865	1	1	1	0	0	0	0	0	0	0
866	1	1	1	0	0	0	0	0	0	0
867	1	1	1	0	0	0	0	0	0	0
868	1	1	1	0	0	0	0	0	0	0
869	1	1	1	0	0	0	0	0	0	0
870	1	1	1	0	0	0	0	0	0	0
871	1	1	1	0	0	0	0	0	0	0
872	1	1	1	0	0	0	0	0	0	0
873	1	1	1	0	0	0	0	0	0	0
874	1	1	1	0	0	0	0	0	0	0
875	1	1	1	0	0	0	0	0	0	0
876	1	1	1	0	0	0	0	0	0	0
877	1	1	1	0	0	0	0	0	0	0
878	1	1	1	0	0	0	0	0	0	0
879	1	1	1	0	0	0	0	0	0	0
880	1	1	1	0	0	0	0	0	0	0
881	1	1	1	0	0	0	0	0	0	0
882	1	1	1	0	0	0	0	0	0	0
883	1	1	1	0	0	0	0	0	0	0
884	1	1	1	0	0	0	0	0	0	0
885	1	1	1	0	0	0	0	0	0	0
886	1	1	1	0	0	0	0	0	0	0
887	1	1	1	0	0	0	0	0	0	0
888	1	1	1	0	0	0	0	0	0	0
889	1	1	1	0	0	0	0	0	0	0
890	1	1	1	0	0	0	0	0	0	0
891	1	1	1	0	0	0	0	0	0	0
892	1	1	1	0	0	0	0	0	0	0
893	1	1	1	0	0	0	0	0	0	0
894	1	1	1	0	0	0	0	0	0	0
895	2	1	1	0	0	0	1	0	0	0
896	1	1	1	0	0	0	0	0	0	0
897	1	1	1	0	0	0	0	0	0	0
898	1	0	1	0	0	0	0	0	0	0
899	1	0	1	0	0	0	0	0	0	0
900	1	0	1	0	0	0	0	0	0	0
901	1	0	1	0	0	0	0	0	0	0
902	2	1	0	0	0	1	0	0	0	1
903	1	0	1	0	0	0	0	0	0	0
904	1	1	1	0	0	0	0	0	0	0
905	1	1	1	0	0	0	0	0	0	0
906	1	0	1	0	0	0	0	0	0	0
907	1	1	1	0	0	0	0	0	0	0
908	1	1	1	0	0	0	0	0	0	0
909	1	0	1	0	0	0	0	0	0	0
910	1	0	1	0	0	0	0	0	0	0
911	1	1	1	0	0	0	0	0	0	0
912	1	1	1	0	0	0	0	0	0	0
913	1	1	1	0	0	0	0	0	0	0
914	1	1	1	0	0	0	0	0	0	0
915	1	1	1	0	0	0	0	0	0	0
916	1	1	1	0	0	0	0	0	0	0
917	1	1	1	0	0	0	0	0	0	0
918	1	1	1	0	0	0	0	0	0	0
919	1	1	1	0	0	0	0	0	0	0
920	1	1	1	0	0	0	0	0	0	0
921	1	1	1	0	0	0	0	0	0	0
922	1	1	1	0	0	0	0	0	0	0
923	1	1	1	0	0	0	0	0	0	0
924	1	1	1	0	0	0	0	0	0	0
925	1	1	1	0	0	0	0	0	0	0
926	1	1	1	0	0	0	0	0	0	0
927	1	1	1	0	0	0	0	0	0	0
928	1	1	1	0	0	0	0	0	0	0
929	1	1	1	0	0	0	0	0	0	0
930	1	1	1	0	0	0	0	0	0	0
931	1	1	1	0	0	0	0	0	0	0
932	1	1	1	0	0	0	0	0	0	0
933	1	1	1	0	0	0	0	0	0	0
934	1	1	1	0	0	0	0	0	0	0
935	1	1	1	0	0	0	0	0	0	0
936	1	1	1	0	0	0	0	0	0	0
937	1	1	1	0	0	0	0	0	0	0
938	1	1	1	0	0	0	0	0	0	0
939	1	0	1	0	0	0	0	0	0	0
940	1	0	1	0	0	0	0	0	0	0
941	1	0	1	0	0	0	0	0	0	0
942	1	0	1	0	0	0	0	0	0	0
943	1	0	1	0	0	0	0	0	0	0
944	1	0	1	0	0	0	0	0	0	0
945	1	1	1	0	0	0	0	0	0	0
946	1	1	1	0	0	0	0	0	0	0
947	1	1	1	0	0	0	0	0	0	0
948	1	1	1	0	0	0	0	0	0	0
949	2	1	0	0	0	1	0	0	0	1
950	1	1	1	0	0	0	0	0	0	0
951	1	1	1	0	0	0	0	0	0	0
952	1	1	1	0	0	0	0	0	0	0
953	1	1	1	0	0	0	0	0	0	0
954	1	1	1	0	0	0	0	0	0	0
955	1	1	1	0	0	0	0	0	0	0
956	1	1	1	0	0	0	0	0	0	0
957	1	1	1	0	0	0	0	0	0	0
958	1	1	1	0	0	0	0	0	0	0
959	1	1	1	0	0	0	0	0	0	0
960	1	1	1	0	0	0	0	0	0	0
961	1	1	1	0	0	0	0	0	0	0
962	1	1	1	0	0	0	0	0	0	0
963	1	1	1	0	0	0	0	0	0	0
964	1	1	1	0	0	0	0	0	0	0
965	1	1	1	0	0	0	0	0	0	0
966	1	1	1	0	0	0	0	0	0	0
967	1	1	1	0	0	0	0	0	0	0
968	1	0	1	0	0	0	0	0	0	0
969	1	0	1	0	0	0	0	0	0	0
970	1	1	1	0	0	0	0	0	0	0
971	2	1	0	0	0	1	0	0	0	1
972	1	1	1	0	0	0	0	0	0	0
973	1	1	1	0	0	0	0	0	0	0
974	1	1	1	0	0	0	0	0	0	0
975	1	1	1	0	0	0	0	0	0	0
976	1	1	1	0	0	0	0	0	0	0
977	1	1	1	0	0	0	0	0	0	0
978	1	1	1	0	0	0	0	0	0	0
979	1	1	1	0	0	0	0	0	0	0
980	1	1	1	0	0	0	0	0	0	0
981	1	1	1	0	0	0	0	0	0	0
982	1	1	1	0	0	0	0	0	0	0
983	1	1	1	0	0	0	0	0	0	0
984	1	1	1	0	0	0	0	0	0	0
985	1	1	1	0	0	0	0	0	0	0
986	1	1	1	0	0	0	0	0	0	0
987	1	1	1	0	0	0	0	0	0	0
988	2	1	0	0	0	0	0	1	0	0
989	1	1	1	0	0	0	0	0	0	0
990	1	1	1	0	0	0	0	0	0	0
991	1	1	1	0	0	0	0	0	0	0
992	1	1	1	0	0	0	0	0	0	0
993	1	1	1	0	0	0	0	0	0	0
994	1	1	1	0	0	0	0	0	0	0
995	1	1	1	0	0	0	0	0	0	0
996	1	1	1	0	0	0	0	0	0	0
997	1	1	1	0	0	0	0	0	0	0
998	1	1	1	0	0	0	0	0	0	0
999	1	1	1	0	0	0	0	0	0	0
1000	1	1	1	0	0	0	0	0	0	0
1001	1	1	1	0	0	0	0	0	0	0
1002	1	1	1	0	0	0	0	0	0	0
1003	1	1	1	0	0	0	0	0	0	0
1004	1	1	1	0	0	0	0	0	0	0
1005	1	1	1	0	0	0	0	0	0	0
1006	1	1	1	0	0	0	0	0	0	0
1007	1	1	1	0	0	0	0	0	0	0
1008	1	1	1	0	0	0	0	0	0	0
1009	1	1	1	0	0	0	0	0	0	0
1010	1	1	1	0	0	0	0	0	0	0
1011	1	1	1	0	0	0	0	0	0	0
1012	1	1	1	0	0	0	0	0	0	0
1013	1	1	1	0	0	0	0	0	0	0
1014	1	0	1	0	0	0	0	0	0	0
1015	1	1	1	0	0	0	0	0	0	0
1016	1	0	1	0	0	0	0	0	0	0
1017	1	0	1	0	0	0	0	0	0	0
1018	1	0	1	0	0	0	0	0	0	0
1019	1	1	1	0	0	0	0	0	0	0
1020	1	0	1	0	0	0	0	0	0	0
1021	1	0	1	0	0	0	0	0	0	0
1022	1	0	1	0	0	0	0	0	0	0
1023	1	0	1	0	0	0	0	0	0	0
1024	1	0	1	0	0	0	0	0	0	0
1025	1	0	1	0	0	0	0	0	0	0
1026	1	1	1	0	0	0	0	0	0	0
1027	1	1	1	0	0	0	0	0	0	0
1028	1	1	1	0	0	0	0	0	0	0
1029	1	1	1	0	0	0	0	0	0	0
1030	1	1	1	0	0	0	0	0	0	0
1031	1	1	1	0	0	0	0	0	0	0
1032	2	1	0	0	0	1	0	0	0	1
1033	1	1	1	0	0	0	0	0	0	0
1034	1	1	1	0	0	0	0	0	0	0
1035	1	1	1	0	0	0	0	0	0	0
1036	1	1	1	0	0	0	0	0	0	0
1037	1	1	1	0	0	0	0	0	0	0
1038	1	0	1	0	0	0	0	0	0	0
1039	1	0	1	0	0	0	0	0	0	0
1040	1	1	1	0	0	0	0	0	0	0
1041	1	1	1	0	0	0	0	0	0	0
1042	1	1	1	0	0	0	0	0	0	0
1043	1	1	1	0	0	0	0	0	0	0
1044	1	1	1	0	0	0	0	0	0	0
1045	1	1	1	0	0	0	0	0	0	0
1046	1	1	1	0	0	0	0	0	0	0
1047	1	1	1	0	0	0	0	0	0	0
1048	1	1	1	0	0	0	0	0	0	0
1049	1	1	1	0	0	0	0	0	0	0
1050	1	1	1	0	0	0	0	0	0	0
1051	1	1	1	0	0	0	0	0	0	0
1052	1	1	1	0	0	0	0	0	0	0
1053	1	1	1	0	0	0	0	0	0	0
1054	1	1	1	0	0	0	0	0	0	0
1055	1	1	1	0	0	0	0	0	0	0
1056	1	1	1	0	0	0	0	0	0	0
1057	1	1	1	0	0	0	0	0	0	0
1058	1	1	1	0	0	0	0	0	0	0
1059	1	0	1	0	0	0	0	0	0	0
1060	1	1	1	0	0	0	0	0	0	0
1061	1	1	1	0	0	0	0	0	0	0
1062	1	1	1	0	0	0	0	0	0	0
1063	1	0	1	0	0	0	0	0	0	0
1064	1	0	1	0	0	0	0	0	0	0
1065	1	0	1	0	0	0	0	0	0	0
1066	1	0	1	0	0	0	0	0	0	0
1067	1	0	1	0	0	0	0	0	0	0
1068	1	0	1	0	0	0	0	0	0	0
1069	1	0	1	0	0	0	0	0	0	0
1070	1	0	1	0	0	0	0	0	0	0
1071	1	0	1	0	0	0	0	0	0	0
1072	1	1	1	0	0	0	0	0	0	0
1073	1	1	1	0	0	0	0	0	0	0
1074	1	1	1	0	0	0	0	0	0	0
1075	1	1	1	0	0	0	0	0	0	0
1076	1	1	1	0	0	0	0	0	0	0
1077	1	0	1	0	0	0	0	0	0	0
1078	1	1	1	0	0	0	0	0	0	0
1079	1	1	1	0	0	0	0	0	0	0
1080	1	1	1	0	0	0	0	0	0	0
1081	1	1	1	0	0	0	0	0	0	0
1082	2	1	0	0	0	1	0	0	0	1
1083	1	0	1	0	0	0	0	0	0	0
1084	1	0	1	0	0	0	0	0	0	0
1085	1	1	1	0	0	0	0	0	0	0
1086	1	1	1	0	0	0	0	0	0	0
1087	1	0	1	0	0	0	0	0	0	0
1088	1	0	1	0	0	0	0	0	0	0
1089	2	1	1	0	0	0	1	0	0	0
1090	1	1	1	0	0	0	0	0	0	0
1091	1	0	1	0	0	0	0	0	0	0
1092	1	1	1	0	0	0	0	0	0	0
1093	1	0	1	0	0	0	0	0	0	0
1094	1	0	1	0	0	0	0	0	0	0
1095	1	1	1	0	0	0	0	0	0	0
1096	1	0	1	0	0	0	0	0	0	0
1097	1	1	1	0	0	0	0	0	0	0
1098	1	1	1	0	0	0	0	0	0	0
1099	1	0	1	0	0	0	0	0	0	0
1100	1	1	1	0	0	0	0	0	0	0
1101	1	1	1	0	0	0	0	0	0	0
1102	1	1	1	0	0	0	0	0	0	0
1103	1	1	1	0	0	0	0	0	0	0
1104	1	1	1	0	0	0	0	0	0	0
1105	1	1	1	0	0	0	0	0	0	0
1106	1	1	1	0	0	0	0	0	0	0
1107	1	1	1	0	0	0	0	0	0	0
1108	1	1	1	0	0	0	0	0	0	0
1109	1	1	1	0	0	0	0	0	0	0
1110	1	1	1	0	0	0	0	0	0	0
1111	1	1	1	0	0	0	0	0	0	0
1112	1	1	1	0	0	0	0	0	0	0
1113	1	1	1	0	0	0	0	0	0	0
1114	1	1	1	0	0	0	0	0	0	0
1115	1	1	1	0	0	0	0	0	0	0
1116	1	1	1	0	0	0	0	0	0	0
1117	2	1	0	0	0	1	0	0	0	1
1118	1	0	1	0	0	0	0	0	0	0
1119	1	1	1	0	0	0	0	0	0	0
1120	1	1	1	0	0	0	0	0	0	0
1121	1	1	1	0	0	0	0	0	0	0
1122	1	1	1	0	0	0	0	0	0	0
1123	1	1	1	0	0	0	0	0	0	0
1124	1	1	1	0	0	0	0	0	0	0
1125	1	1	1	0	0	0	0	0	0	0
1126	1	1	1	0	0	0	0	0	0	0
1127	1	0	1	0	0	0	0	0	0	0
1128	1	1	1	0	0	0	0	0	0	0
1129	1	1	1	0	0	0	0	0	0	0
1130	1	1	1	0	0	0	0	0	0	0
1131	2	1	0	0	0	0	0	1	0	0
1132	1	1	1	0	0	0	0	0	0	0
1133	1	1	1	0	0	0	0	0	0	0
1134	1	1	1	0	0	0	0	0	0	0
1135	1	1	1	0	0	0	0	0	0	0
1136	1	1	1	0	0	0	0	0	0	0
1137	1	1	1	0	0	0	0	0	0	0
1138	1	1	1	0	0	0	0	0	0	0
1139	1	1	1	0	0	0	0	0	0	0
1140	1	1	1	0	0	0	0	0	0	0
1141	1	1	1	0	0	0	0	0	0	0
1142	1	1	1	0	0	0	0	0	0	0
1143	1	1	1	0	0	0	0	0	0	0
1144	1	1	1	0	0	0	0	0	0	0
1145	1	1	1	0	0	0	0	0	0	0
1146	1	1	1	0	0	0	0	0	0	0
1147	1	1	1	0	0	0	0	0	0	0
1148	1	1	1	0	0	0	0	0	0	0
1149	1	1	1	0	0	0	0	0	0	0
1150	1	1	1	0	0	0	0	0	0	0
1151	1	1	1	0	0	0	0	0	0	0
1152	1	1	1	0	0	0	0	0	0	0
1153	1	1	1	0	0	0	0	0	0	0
1154	1	1	1	0	0	0	0	0	0	0
1155	1	1	1	0	0	0	0	0	0	0
1156	1	0	1	0	0	0	0	0	0	0
1157	2	1	0	0	0	1	0	0	0	1
1158	1	1	1	0	0	0	0	0	0	0
1159	1	1	1	0	0	0	0	0	0	0
1160	1	1	1	0	0	0	0	0	0	0
1161	1	1	1	0	0	0	0	0	0	0
1162	1	1	1	0	0	0	0	0	0	0
1163	1	1	1	0	0	0	0	0	0	0
1164	1	1	1	0	0	0	0	0	0	0
1165	1	1	1	0	0	0	0	0	0	0
1166	1	1	1	0	0	0	0	0	0	0
1167	1	1	1	0	0	0	0	0	0	0
1168	1	1	1	0	0	0	0	0	0	0
1169	1	1	1	0	0	0	0	0	0	0
1170	1	0	1	0	0	0	0	0	0	0
1171	1	1	1	0	0	0	0	0	0	0
1172	1	1	1	0	0	0	0	0	0	0
1173	1	1	1	0	0	0	0	0	0	0
1174	1	1	1	0	0	0	0	0	0	0
1175	1	1	1	0	0	0	0	0	0	0
1176	1	1	1	0	0	0	0	0	0	0
1177	1	1	1	0	0	0	0	0	0	0
1178	1	1	1	0	0	0	0	0	0	0
1179	1	1	1	0	0	0	0	0	0	0
1180	1	1	1	0	0	0	0	0	0	0
1181	1	1	1	0	0	0	0	0	0	0
1182	1	1	1	0	0	0	0	0	0	0
1183	1	1	1	0	0	0	0	0	0	0
1184	1	1	1	0	0	0	0	0	0	0
1185	1	0	1	0	0	0	0	0	0	0
1186	1	0	1	0	0	0	0	0	0	0
1187	1	1	1	0	0	0	0	0	0	0
1188	1	1	1	0	0	0	0	0	0	0
1189	1	1	1	0	0	0	0	0	0	0
1190	1	1	1	0	0	0	0	0	0	0
1191	1	1	1	0	0	0	0	0	0	0
1192	1	0	1	0	0	0	0	0	0	0
1193	1	0	1	0	0	0	0	0	0	0
1194	1	1	1	0	0	0	0	0	0	0
1195	1	1	1	0	0	0	0	0	0	0
1196	2	1	1	0	0	0	1	0	0	0
1197	1	1	1	0	0	0	0	0	0	0
1198	1	1	1	0	0	0	0	0	0	0
1199	1	1	1	0	0	0	0	0	0	0
1200	1	1	1	0	0	0	0	0	0	0
1201	1	1	1	0	0	0	0	0	0	0
1202	1	1	1	0	0	0	0	0	0	0
1203	1	1	1	0	0	0	0	0	0	0
1204	1	0	1	0	0	0	0	0	0	0
1205	1	1	1	0	0	0	0	0	0	0
1206	1	1	1	0	0	0	0	0	0	0
1207	1	0	1	0	0	0	0	0	0	0
1208	1	0	1	0	0	0	0	0	0	0
1209	1	1	1	0	0	0	0	0	0	0
1210	1	1	1	0	0	0	0	0	0	0
1211	1	1	1	0	0	0	0	0	0	0
1212	1	1	1	0	0	0	0	0	0	0
1213	1	1	1	0	0	0	0	0	0	0
1214	1	0	1	0	0	0	0	0	0	0
1215	2	1	0	0	0	1	0	0	0	1
1216	1	0	1	0	0	0	0	0	0	0
1217	2	1	0	0	0	1	0	0	0	1
1218	1	1	1	0	0	0	0	0	0	0
1219	2	1	1	0	0	0	1	0	0	0
1220	1	1	1	0	0	0	0	0	0	0
1221	1	1	1	0	0	0	0	0	0	0
1222	1	1	1	0	0	0	0	0	0	0
1223	1	1	1	0	0	0	0	0	0	0
1224	1	1	1	0	0	0	0	0	0	0
1225	1	1	1	0	0	0	0	0	0	0
1226	1	1	1	0	0	0	0	0	0	0
1227	1	1	1	0	0	0	0	0	0	0
1228	1	1	1	0	0	0	0	0	0	0
1229	1	1	1	0	0	0	0	0	0	0
1230	1	1	1	0	0	0	0	0	0	0
1231	1	1	1	0	0	0	0	0	0	0
1232	1	1	1	0	0	0	0	0	0	0
1233	1	0	1	0	0	0	0	0	0	0
1234	1	0	1	0	0	0	0	0	0	0
1235	1	1	1	0	0	0	0	0	0	0
1236	1	1	1	0	0	0	0	0	0	0
1237	1	1	1	0	0	0	0	0	0	0
1238	1	1	1	0	0	0	0	0	0	0
1239	1	1	1	0	0	0	0	0	0	0
1240	1	1	1	0	0	0	0	0	0	0
1241	1	1	1	0	0	0	0	0	0	0
1242	1	1	1	0	0	0	0	0	0	0
1243	1	1	1	0	0	0	0	0	0	0
1244	1	1	1	0	0	0	0	0	0	0
1245	2	1	0	0	0	1	0	0	0	1
1246	2	1	0	0	0	1	0	0	0	1
1247	1	0	1	0	0	0	0	0	0	0
1248	1	1	1	0	0	0	0	0	0	0
1249	1	0	1	0	0	0	0	0	0	0
1250	1	1	1	0	0	0	0	0	0	0
1251	1	1	1	0	0	0	0	0	0	0
1252	1	0	1	0	0	0	0	0	0	0
1253	1	1	1	0	0	0	0	0	0	0
1254	1	1	1	0	0	0	0	0	0	0
1255	1	1	1	0	0	0	0	0	0	0
1256	1	1	1	0	0	0	0	0	0	0
1257	2	1	0	0	0	1	0	0	0	1
1258	1	0	1	0	0	0	0	0	0	0
1259	1	1	1	0	0	0	0	0	0	0
1260	1	1	1	0	0	0	0	0	0	0
1261	1	1	1	0	0	0	0	0	0	0
1262	1	1	1	0	0	0	0	0	0	0
1263	2	1	0	0	0	1	0	0	0	1
1264	1	0	1	0	0	0	0	0	0	0
1265	1	1	1	0	0	0	0	0	0	0
1266	1	1	1	0	0	0	0	0	0	0
1267	1	1	1	0	0	0	0	0	0	0
1268	1	1	1	0	0	0	0	0	0	0
1269	1	0	1	0	0	0	0	0	0	0
1270	1	0	1	0	0	0	0	0	0	0
1271	1	1	1	0	0	0	0	0	0	0
1272	1	1	1	0	0	0	0	0	0	0
1273	1	1	1	0	0	0	0	0	0	0
1274	1	1	1	0	0	0	0	0	0	0
1275	1	0	1	0	0	0	0	0	0	0
1276	1	0	1	0	0	0	0	0	0	0
1277	1	1	1	0	0	0	0	0	0	0
1278	1	1	1	0	0	0	0	0	0	0
1279	1	1	1	0	0	0	0	0	0	0
1280	1	1	1	0	0	0	0	0	0	0
1281	1	0	1	0	0	0	0	0	0	0
1282	1	0	1	0	0	0	0	0	0	0
1283	1	1	1	0	0	0	0	0	0	0
1284	1	1	1	0	0	0	0	0	0	0
1285	1	1	1	0	0	0	0	0	0	0
1286	1	1	1	0	0	0	0	0	0	0
1287	2	1	0	0	0	1	0	0	0	1
1288	1	1	1	0	0	0	0	0	0	0
1289	1	1	1	0	0	0	0	0	0	0
1290	1	1	1	0	0	0	0	0	0	0
1291	1	0	1	0	0	0	0	0	0	0
1292	1	1	1	0	0	0	0	0	0	0
1293	1	1	1	0	0	0	0	0	0	0
1294	1	1	1	0	0	0	0	0	0	0
1295	1	1	1	0	0	0	0	0	0	0
1296	1	1	1	0	0	0	0	0	0	0
1297	1	1	1	0	0	0	0	0	0	0
1298	1	1	1	0	0	0	0	0	0	0
1299	1	1	1	0	0	0	0	0	0	0
1300	1	1	1	0	0	0	0	0	0	0
1301	1	1	1	0	0	0	0	0	0	0
1302	1	1	1	0	0	0	0	0	0	0
1303	1	1	1	0	0	0	0	0	0	0
1304	1	1	1	0	0	0	0	0	0	0
1305	1	1	1	0	0	0	0	0	0	0
1306	1	1	1	0	0	0	0	0	0	0
1307	1	1	1	0	0	0	0	0	0	0
1308	1	1	1	0	0	0	0	0	0	0
1309	1	1	1	0	0	0	0	0	0	0
1310	1	1	1	0	0	0	0	0	0	0
1311	1	1	1	0	0	0	0	0	0	0
1312	1	1	1	0	0	0	0	0	0	0
1313	1	1	1	0	0	0	0	0	0	0
1314	2	1	0	0	0	1	0	0	0	1
1315	2	1	0	0	0	1	0	0	0	1
1316	1	1	1	0	0	0	0	0	0	0
1317	1	0	1	0	0	0	0	0	0	0
1318	1	0	1	0	0	0	0	0	0	0
1319	1	1	1	0	0	0	0	0	0	0
1320	1	1	1	0	0	0	0	0	0	0
1321	1	1	1	0	0	0	0	0	0	0
1322	1	1	1	0	0	0	0	0	0	0
1323	1	1	1	0	0	0	0	0	0	0
1324	1	1	1	0	0	0	0	0	0	0
1325	1	1	1	0	0	0	0	0	0	0
1326	1	1	1	0	0	0	0	0	0	0
1327	1	1	1	0	0	0	0	0	0	0
1328	1	1	1	0	0	0	0	0	0	0
1329	1	1	1	0	0	0	0	0	0	0
1330	1	1	1	0	0	0	0	0	0	0
1331	1	1	1	0	0	0	0	0	0	0
1332	1	1	1	0	0	0	0	0	0	0
1333	1	1	1	0	0	0	0	0	0	0
1334	1	1	1	0	0	0	0	0	0	0
1335	1	1	1	0	0	0	0	0	0	0
1336	1	1	1	0	0	0	0	0	0	0
1337	1	1	1	0	0	0	0	0	0	0
1338	1	1	1	0	0	0	0	0	0	0
1339	1	0	1	0	0	0	0	0	0	0
1340	1	0	1	0	0	0	0	0	0	0
1341	1	1	1	0	0	0	0	0	0	0
1342	1	1	1	0	0	0	0	0	0	0
1343	1	1	1	0	0	0	0	0	0	0
1344	1	0	1	0	0	0	0	0	0	0
1345	2	1	0	0	0	0	0	1	0	0
1346	1	1	1	0	0	0	0	0	0	0
1347	1	1	1	0	0	0	0	0	0	0
1348	1	1	1	0	0	0	0	0	0	0
1349	2	1	0	0	0	1	0	0	0	1
1350	1	1	1	0	0	0	0	0	0	0
1351	1	1	1	0	0	0	0	0	0	0
1352	1	1	1	0	0	0	0	0	0	0
1353	1	1	1	0	0	0	0	0	0	0
1354	1	1	1	0	0	0	0	0	0	0
1355	1	0	1	0	0	0	0	0	0	0
1356	1	1	1	0	0	0	0	0	0	0
1357	1	1	1	0	0	0	0	0	0	0
1358	1	1	1	0	0	0	0	0	0	0
1359	1	1	1	0	0	0	0	0	0	0
1360	1	1	1	0	0	0	0	0	0	0
1361	1	1	1	0	0	0	0	0	0	0
1362	1	0	1	0	0	0	0	0	0	0
1363	1	0	1	0	0	0	0	0	0	0
1364	1	1	1	0	0	0	0	0	0	0
1365	1	0	1	0	0	0	0	0	0	0
1366	1	0	1	0	0	0	0	0	0	0
1367	1	1	1	0	0	0	0	0	0	0
1368	1	1	1	0	0	0	0	0	0	0
1369	1	0	1	0	0	0	0	0	0	0
1370	1	1	1	0	0	0	0	0	0	0
1371	1	1	1	0	0	0	0	0	0	0
1372	1	1	1	0	0	0	0	0	0	0
1373	1	1	1	0	0	0	0	0	0	0
1374	1	1	1	0	0	0	0	0	0	0
1375	1	1	1	0	0	0	0	0	0	0
1376	1	1	1	0	0	0	0	0	0	0
1377	1	1	1	0	0	0	0	0	0	0
1378	1	1	1	0	0	0	0	0	0	0
1379	1	1	1	0	0	0	0	0	0	0
1380	1	0	1	0	0	0	0	0	0	0
1381	1	1	1	0	0	0	0	0	0	0
1382	1	1	1	0	0	0	0	0	0	0
1383	1	1	1	0	0	0	0	0	0	0
1384	1	1	1	0	0	0	0	0	0	0
1385	1	1	1	0	0	0	0	0	0	0
1386	1	1	1	0	0	0	0	0	0	0
1387	1	1	1	0	0	0	0	0	0	0
1388	1	1	1	0	0	0	0	0	0	0
1389	1	1	1	0	0	0	0	0	0	0
1390	1	1	1	0	0	0	0	0	0	0
1391	1	1	1	0	0	0	0	0	0	0
1392	1	1	1	0	0	0	0	0	0	0
1393	1	1	1	0	0	0	0	0	0	0
1394	1	1	1	0	0	0	0	0	0	0
1395	2	1	0	0	0	0	0	1	0	0
1396	2	1	0	0	0	1	0	0	0	1
1397	1	1	1	0	0	0	0	0	0	0
1398	1	1	1	0	0	0	0	0	0	0
1399	1	0	1	0	0	0	0	0	0	0
1400	1	1	1	0	0	0	0	0	0	0
1401	1	0	1	0	0	0	0	0	0	0
1402	2	1	0	0	0	1	0	0	0	1
1403	1	1	1	0	0	0	0	0	0	0
1404	1	1	1	0	0	0	0	0	0	0
1405	2	1	0	0	0	1	0	0	0	1
1406	1	1	1	0	0	0	0	0	0	0
1407	1	1	1	0	0	0	0	0	0	0
1408	1	1	1	0	0	0	0	0	0	0
1409	1	1	1	0	0	0	0	0	0	0
1410	1	1	1	0	0	0	0	0	0	0
1411	1	1	1	0	0	0	0	0	0	0
1412	1	1	1	0	0	0	0	0	0	0
1413	2	1	0	0	0	1	0	0	0	1
1414	1	1	1	0	0	0	0	0	0	0
1415	1	0	1	0	0	0	0	0	0	0
1416	1	1	1	0	0	0	0	0	0	0
1417	1	1	1	0	0	0	0	0	0	0
1418	1	1	1	0	0	0	0	0	0	0
1419	2	1	0	0	0	1	0	0	0	1
1420	1	0	1	0	0	0	0	0	0	0
1421	1	1	1	0	0	0	0	0	0	0
1422	1	1	1	0	0	0	0	0	0	0
1423	1	0	1	0	0	0	0	0	0	0
1424	1	0	1	0	0	0	0	0	0	0
1425	1	1	1	0	0	0	0	0	0	0
1426	1	1	1	0	0	0	0	0	0	0
1427	1	1	1	0	0	0	0	0	0	0
1428	1	1	1	0	0	0	0	0	0	0
1429	1	1	1	0	0	0	0	0	0	0
1430	1	0	1	0	0	0	0	0	0	0
1431	1	1	1	0	0	0	0	0	0	0
1432	1	1	1	0	0	0	0	0	0	0
1433	1	1	1	0	0	0	0	0	0	0
1434	1	1	1	0	0	0	0	0	0	0
1435	1	1	1	0	0	0	0	0	0	0
1436	1	1	1	0	0	0	0	0	0	0
1437	1	1	1	0	0	0	0	0	0	0
1438	1	1	1	0	0	0	0	0	0	0
1439	1	1	1	0	0	0	0	0	0	0
1440	1	0	1	0	0	0	0	0	0	0
1441	1	0	1	0	0	0	0	0	0	0
1442	1	1	1	0	0	0	0	0	0	0
1443	1	1	1	0	0	0	0	0	0	0
1444	1	1	1	0	0	0	0	0	0	0
1445	1	1	1	0	0	0	0	0	0	0
1446	1	1	1	0	0	0	0	0	0	0
1447	1	1	1	0	0	0	0	0	0	0
1448	1	1	1	0	0	0	0	0	0	0
1449	1	1	1	0	0	0	0	0	0	0
1450	1	0	1	0	0	0	0	0	0	0
1451	1	1	1	0	0	0	0	0	0	0
1452	1	1	1	0	0	0	0	0	0	0
1453	1	1	1	0	0	0	0	0	0	0
1454	1	1	1	0	0	0	0	0	0	0
1455	1	1	1	0	0	0	0	0	0	0
1456	1	0	1	0	0	0	0	0	0	0
1457	1	0	1	0	0	0	0	0	0	0
1458	1	1	1	0	0	0	0	0	0	0
1459	1	1	1	0	0	0	0	0	0	0
1460	1	1	1	0	0	0	0	0	0	0
1461	1	0	1	0	0	0	0	0	0	0
1462	1	1	1	0	0	0	0	0	0	0
1463	1	1	1	0	0	0	0	0	0	0
1464	1	1	1	0	0	0	0	0	0	0
1465	1	1	1	0	0	0	0	0	0	0
1466	1	1	1	0	0	0	0	0	0	0
1467	1	1	1	0	0	0	0	0	0	0
1468	1	1	1	0	0	0	0	0	0	0
1469	1	0	1	0	0	0	0	0	0	0
1470	1	1	1	0	0	0	0	0	0	0
1471	1	1	1	0	0	0	0	0	0	0
1472	1	1	1	0	0	0	0	0	0	0
1473	1	0	1	0	0	0	0	0	0	0
1474	1	1	1	0	0	0	0	0	0	0
1475	1	1	1	0	0	0	0	0	0	0
1476	1	1	1	0	0	0	0	0	0	0
1477	1	1	1	0	0	0	0	0	0	0
1478	1	1	1	0	0	0	0	0	0	0
1479	1	1	1	0	0	0	0	0	0	0
1480	1	0	1	0	0	0	0	0	0	0
1481	1	0	1	0	0	0	0	0	0	0
1482	1	1	1	0	0	0	0	0	0	0
1483	1	1	1	0	0	0	0	0	0	0
1484	1	1	1	0	0	0	0	0	0	0
1485	1	1	1	0	0	0	0	0	0	0
1486	1	1	1	0	0	0	0	0	0	0
1487	1	1	1	0	0	0	0	0	0	0
1488	1	1	1	0	0	0	0	0	0	0
1489	1	1	1	0	0	0	0	0	0	0
1490	1	1	1	0	0	0	0	0	0	0
1491	1	1	1	0	0	0	0	0	0	0
1492	1	0	1	0	0	0	0	0	0	0
1493	1	1	1	0	0	0	0	0	0	0
1494	1	1	1	0	0	0	0	0	0	0
1495	1	1	1	0	0	0	0	0	0	0
1496	1	1	1	0	0	0	0	0	0	0
1497	1	1	1	0	0	0	0	0	0	0
1498	1	1	1	0	0	0	0	0	0	0
1499	1	1	1	0	0	0	0	0	0	0
1500	1	1	1	0	0	0	0	0	0	0
1501	2	1	0	0	0	1	0	0	0	1
1502	1	0	1	0	0	0	0	0	0	0
1503	1	1	1	0	0	0	0	0	0	0
1504	1	1	1	0	0	0	0	0	0	0
1505	2	1	0	0	0	1	0	0	0	1
1506	1	0	1	0	0	0	0	0	0	0
1507	1	1	1	0	0	0	0	0	0	0
1508	1	1	1	0	0	0	0	0	0	0
1509	1	1	1	0	0	0	0	0	0	0
1510	1	1	1	0	0	0	0	0	0	0
1511	1	1	1	0	0	0	0	0	0	0
1512	1	0	1	0	0	0	0	0	0	0
1513	1	1	1	0	0	0	0	0	0	0
1514	1	1	1	0	0	0	0	0	0	0
1515	1	1	1	0	0	0	0	0	0	0
1516	1	1	1	0	0	0	0	0	0	0
1517	1	1	1	0	0	0	0	0	0	0
1518	1	1	1	0	0	0	0	0	0	0
1519	1	1	1	0	0	0	0	0	0	0
1520	1	1	1	0	0	0	0	0	0	0
1521	2	1	0	0	0	1	0	0	0	1
1522	1	1	1	0	0	0	0	0	0	0
1523	1	1	1	0	0	0	0	0	0	0
1524	1	1	1	0	0	0	0	0	0	0
1525	1	1	1	0	0	0	0	0	0	0
1526	1	1	1	0	0	0	0	0	0	0
1527	1	1	1	0	0	0	0	0	0	0
1528	1	1	1	0	0	0	0	0	0	0
1529	1	1	1	0	0	0	0	0	0	0
1530	1	1	1	0	0	0	0	0	0	0
1531	1	1	1	0	0	0	0	0	0	0
1532	1	1	1	0	0	0	0	0	0	0
1533	1	0	1	0	0	0	0	0	0	0
1534	1	1	1	0	0	0	0	0	0	0
1535	1	1	1	0	0	0	0	0	0	0
1536	1	1	1	0	0	0	0	0	0	0
1537	1	1	1	0	0	0	0	0	0	0
1538	1	1	1	0	0	0	0	0	0	0
1539	1	1	1	0	0	0	0	0	0	0
1540	1	0	1	0	0	0	0	0	0	0
1541	1	1	1	0	0	0	0	0	0	0
1542	1	1	1	0	0	0	0	0	0	0
1543	1	1	1	0	0	0	0	0	0	0
1544	1	0	1	0	0	0	0	0	0	0
1545	1	0	1	0	0	0	0	0	0	0
1546	1	1	1	0	0	0	0	0	0	0
1547	1	1	1	0	0	0	0	0	0	0
1548	1	1	1	0	0	0	0	0	0	0
1549	1	1	1	0	0	0	0	0	0	0
1550	1	1	1	0	0	0	0	0	0	0
1551	1	1	1	0	0	0	0	0	0	0
1552	1	0	1	0	0	0	0	0	0	0
1553	1	0	1	0	0	0	0	0	0	0
1554	2	1	0	0	0	1	0	0	0	1
1555	1	0	1	0	0	0	0	0	0	0
1556	1	1	1	0	0	0	0	0	0	0
1557	1	0	1	0	0	0	0	0	0	0
1558	1	0	1	0	0	0	0	0	0	0
1559	1	0	1	0	0	0	0	0	0	0
1560	1	1	1	0	0	0	0	0	0	0
1561	1	0	1	0	0	0	0	0	0	0
1562	1	1	1	0	0	0	0	0	0	0
1563	1	1	1	0	0	0	0	0	0	0
1564	1	1	1	0	0	0	0	0	0	0
1565	1	1	1	0	0	0	0	0	0	0
1566	1	1	1	0	0	0	0	0	0	0
1567	2	1	0	0	0	1	0	0	0	1
1568	1	1	1	0	0	0	0	0	0	0
1569	1	0	1	0	0	0	0	0	0	0
1570	1	1	1	0	0	0	0	0	0	0
1571	1	1	1	0	0	0	0	0	0	0
1572	1	1	1	0	0	0	0	0	0	0
1573	1	1	1	0	0	0	0	0	0	0
1574	1	1	1	0	0	0	0	0	0	0
1575	1	1	1	0	0	0	0	0	0	0
1576	1	1	1	0	0	0	0	0	0	0
1577	1	0	1	0	0	0	0	0	0	0
1578	1	1	1	0	0	0	0	0	0	0
1579	1	1	1	0	0	0	0	0	0	0
1580	1	0	1	0	0	0	0	0	0	0
1581	1	1	1	0	0	0	0	0	0	0
1582	1	1	1	0	0	0	0	0	0	0
1583	1	1	1	0	0	0	0	0	0	0
1584	1	1	1	0	0	0	0	0	0	0
1585	1	1	1	0	0	0	0	0	0	0
1586	1	1	1	0	0	0	0	0	0	0
1587	1	1	1	0	0	0	0	0	0	0
1588	1	1	1	0	0	0	0	0	0	0
1589	1	1	1	0	0	0	0	0	0	0
1590	1	1	1	0	0	0	0	0	0	0
1591	1	1	1	0	0	0	0	0	0	0
1592	1	1	1	0	0	0	0	0	0	0
1593	1	1	1	0	0	0	0	0	0	0
1594	1	1	1	0	0	0	0	0	0	0
1595	1	1	1	0	0	0	0	0	0	0
1596	1	1	1	0	0	0	0	0	0	0
1597	1	1	1	0	0	0	0	0	0	0
1598	1	1	1	0	0	0	0	0	0	0
1599	2	1	0	0	0	1	0	0	0	1
1600	1	1	1	0	0	0	0	0	0	0
1601	1	1	1	0	0	0	0	0	0	0
1602	1	1	1	0	0	0	0	0	0	0
1603	1	1	1	0	0	0	0	0	0	0
1604	1	1	1	0	0	0	0	0	0	0
1605	1	1	1	0	0	0	0	0	0	0
1606	1	1	1	0	0	0	0	0	0	0
1607	2	1	0	0	0	1	0	0	0	1
1608	1	1	1	0	0	0	0	0	0	0
1609	1	0	1	0	0	0	0	0	0	0
1610	1	0	1	0	0	0	0	0	0	0
1611	2	1	0	0	0	1	0	0	0	1
1612	2	1	0	0	0	1	0	0	0	1
1613	2	1	0	0	0	1	0	0	0	1
1614	2	1	0	0	0	1	0	0	0	1
1615	2	1	0	0	0	1	0	0	0	1
1616	1	1	1	0	0	0	0	0	0	0
1617	1	0	1	0	0	0	0	0	0	0
1618	1	1	1	0	0	0	0	0	0	0
1619	2	1	0	0	0	1	0	0	0	1
1620	1	1	1	0	0	0	0	0	0	0
1621	1	1	1	0	0	0	0	0	0	0
1622	1	1	1	0	0	0	0	0	0	0
1623	1	1	1	0	0	0	0	0	0	0
1624	1	1	1	0	0	0	0	0	0	0
1625	1	1	1	0	0	0	0	0	0	0
1626	2	1	0	0	0	1	0	0	0	1
1627	1	1	1	0	0	0	0	0	0	0
1628	1	1	1	0	0	0	0	0	0	0
1629	1	1	1	0	0	0	0	0	0	0
1630	1	0	1	0	0	0	0	0	0	0
1631	2	1	0	0	0	1	0	0	0	1
1632	1	1	1	0	0	0	0	0	0	0
1633	1	0	1	0	0	0	0	0	0	0
1634	1	1	1	0	0	0	0	0	0	0
1635	1	1	1	0	0	0	0	0	0	0
1636	1	0	1	0	0	0	0	0	0	0
1637	1	0	1	0	0	0	0	0	0	0
1638	1	1	1	0	0	0	0	0	0	0
1639	1	0	1	0	0	0	0	0	0	0
1640	1	0	1	0	0	0	0	0	0	0
1641	1	1	1	0	0	0	0	0	0	0
1642	1	1	1	0	0	0	0	0	0	0
1643	2	1	0	0	0	1	0	0	0	1
1644	1	1	1	0	0	0	0	0	0	0
1645	1	1	1	0	0	0	0	0	0	0
1646	1	1	1	0	0	0	0	0	0	0
1647	2	1	0	0	0	0	0	1	0	0
1648	1	0	1	0	0	0	0	0	0	0
1649	1	1	1	0	0	0	0	0	0	0
1650	1	1	1	0	0	0	0	0	0	0
1651	1	1	1	0	0	0	0	0	0	0
1652	1	0	1	0	0	0	0	0	0	0
1653	1	1	1	0	0	0	0	0	0	0
1654	1	1	1	0	0	0	0	0	0	0
1655	1	1	1	0	0	0	0	0	0	0
1656	1	1	1	0	0	0	0	0	0	0
1657	1	1	1	0	0	0	0	0	0	0
1658	1	1	1	0	0	0	0	0	0	0
1659	1	1	1	0	0	0	0	0	0	0
1660	1	1	1	0	0	0	0	0	0	0
1661	1	0	1	0	0	0	0	0	0	0
1662	1	1	1	0	0	0	0	0	0	0
1663	1	0	1	0	0	0	0	0	0	0
1664	1	1	1	0	0	0	0	0	0	0
1665	1	1	1	0	0	0	0	0	0	0
1666	1	1	1	0	0	0	0	0	0	0
1667	1	1	1	0	0	0	0	0	0	0
1668	1	1	1	0	0	0	0	0	0	0
1669	1	0	1	0	0	0	0	0	0	0
1670	1	1	1	0	0	0	0	0	0	0
1671	1	0	1	0	0	0	0	0	0	0
1672	1	0	1	0	0	0	0	0	0	0
1673	1	0	1	0	0	0	0	0	0	0
1674	1	1	1	0	0	0	0	0	0	0
1675	2	1	0	0	0	1	0	0	0	1
1676	1	1	1	0	0	0	0	0	0	0
1677	2	1	0	0	0	1	0	0	0	1
1678	1	1	1	0	0	0	0	0	0	0
1679	1	1	1	0	0	0	0	0	0	0
1680	1	1	1	0	0	0	0	0	0	0
1681	1	1	1	0	0	0	0	0	0	0
1682	1	1	1	0	0	0	0	0	0	0
1683	1	0	1	0	0	0	0	0	0	0
1684	1	1	1	0	0	0	0	0	0	0
1685	1	0	1	0	0	0	0	0	0	0
1686	1	1	1	0	0	0	0	0	0	0
1687	1	1	1	0	0	0	0	0	0	0
1688	1	1	1	0	0	0	0	0	0	0
1689	1	1	1	0	0	0	0	0	0	0
1690	1	1	1	0	0	0	0	0	0	0
1691	1	1	1	0	0	0	0	0	0	0
1692	2	1	0	0	0	1	0	0	0	0
1693	1	1	1	0	0	0	0	0	0	0
1694	1	0	1	0	0	0	0	0	0	0
1695	1	0	1	0	0	0	0	0	0	0
1696	1	1	1	0	0	0	0	0	0	0
1697	1	1	1	0	0	0	0	0	0	0
1698	1	1	1	0	0	0	0	0	0	0
1699	1	1	1	0	0	0	0	0	0	0
1700	1	1	1	0	0	0	0	0	0	0
1701	2	1	0	0	0	1	0	0	0	1
1702	1	0	1	0	0	0	0	0	0	0
1703	2	1	1	0	0	0	1	0	0	0
1704	1	1	1	0	0	0	0	0	0	0
1705	1	0	1	0	0	0	0	0	0	0
1706	1	0	1	0	0	0	0	0	0	0
1707	1	1	1	0	0	0	0	0	0	0
1708	1	1	1	0	0	0	0	0	0	0
1709	1	0	1	0	0	0	0	0	0	0
1710	1	1	1	0	0	0	0	0	0	0
1711	1	1	1	0	0	0	0	0	0	0
1712	1	0	1	0	0	0	0	0	0	0
1713	2	1	0	0	0	1	0	0	0	1
1714	1	0	1	0	0	0	0	0	0	0
1715	1	0	1	0	0	0	0	0	0	0
1716	1	1	1	0	0	0	0	0	0	0
1717	1	0	1	0	0	0	0	0	0	0
1718	1	0	1	0	0	0	0	0	0	0
1719	1	1	1	0	0	0	0	0	0	0
1720	1	0	1	0	0	0	0	0	0	0
1721	2	1	0	0	0	1	0	0	0	1
1722	1	0	1	0	0	0	0	0	0	0
1723	1	1	1	0	0	0	0	0	0	0
1724	1	0	1	0	0	0	0	0	0	0
1725	2	1	0	0	0	1	0	0	0	1
1726	2	1	0	0	0	1	0	0	0	1
1727	1	1	1	0	0	0	0	0	0	0
1728	1	0	1	0	0	0	0	0	0	0
1729	1	0	1	0	0	0	0	0	0	0
1730	1	1	1	0	0	0	0	0	0	0
1731	1	1	1	0	0	0	0	0	0	0
1732	1	1	1	0	0	0	0	0	0	0
1733	1	0	1	0	0	0	0	0	0	0
1734	1	0	1	0	0	0	0	0	0	0
1735	1	1	1	0	0	0	0	0	0	0
1736	1	1	1	0	0	0	0	0	0	0
1737	1	0	1	0	0	0	0	0	0	0
1738	1	1	1	0	0	0	0	0	0	0
1739	1	1	1	0	0	0	0	0	0	0
1740	1	1	1	0	0	0	0	0	0	0
1741	1	1	1	0	0	0	0	0	0	0
1742	1	1	1	0	0	0	0	0	0	0
1743	1	0	1	0	0	0	0	0	0	0
1744	1	1	1	0	0	0	0	0	0	0
1745	1	1	1	0	0	0	0	0	0	0
1746	1	1	1	0	0	0	0	0	0	0
1747	1	1	1	0	0	0	0	0	0	0
1748	1	1	1	0	0	0	0	0	0	0
1749	1	1	1	0	0	0	0	0	0	0
1750	1	1	1	0	0	0	0	0	0	0
1751	1	1	1	0	0	0	0	0	0	0
1752	1	1	1	0	0	0	0	0	0	0
1753	1	1	1	0	0	0	0	0	0	0
1754	1	1	1	0	0	0	0	0	0	0
1755	2	1	0	0	0	1	0	0	0	1
1756	1	1	1	0	0	0	0	0	0	0
1757	1	1	1	0	0	0	0	0	0	0
1758	1	1	1	0	0	0	0	0	0	0
1759	1	1	1	0	0	0	0	0	0	0
1760	1	0	1	0	0	0	0	0	0	0
1761	1	1	1	0	0	0	0	0	0	0
1762	1	1	1	0	0	0	0	0	0	0
1763	2	1	0	0	0	0	0	1	0	0
1764	1	0	1	0	0	0	0	0	0	0
1765	2	1	0	0	0	0	0	1	0	0
1766	1	1	1	0	0	0	0	0	0	0
1767	1	1	1	0	0	0	0	0	0	0
1768	1	1	1	0	0	0	0	0	0	0
1769	1	1	1	0	0	0	0	0	0	0
1770	1	0	1	0	0	0	0	0	0	0
1771	2	1	0	0	0	1	0	0	0	1
1772	1	0	1	0	0	0	0	0	0	0
1773	1	0	1	0	0	0	0	0	0	0
1774	1	0	1	0	0	0	0	0	0	0
1775	1	0	1	0	0	0	0	0	0	0
1776	1	0	1	0	0	0	0	0	0	0
1777	1	0	1	0	0	0	0	0	0	0
1778	1	0	1	0	0	0	0	0	0	0
1779	2	1	0	0	0	1	0	0	0	1
1780	1	0	1	0	0	0	0	0	0	0
1781	1	0	1	0	0	0	0	0	0	0
1782	1	0	1	0	0	0	0	0	0	0
1783	1	0	1	0	0	0	0	0	0	0
1784	1	0	1	0	0	0	0	0	0	0
1785	1	0	1	0	0	0	0	0	0	0
1786	1	0	1	0	0	0	0	0	0	0
1787	1	0	1	0	0	0	0	0	0	0
1788	1	0	1	0	0	0	0	0	0	0
1789	2	1	0	0	0	1	0	0	0	1
1790	2	1	0	0	0	0	1	0	0	0
1791	2	1	0	0	0	0	0	1	0	0
1792	1	0	1	0	0	0	0	0	0	0
1793	1	0	1	0	0	0	0	0	0	0
1794	2	1	0	0	0	1	0	0	0	1
1795	1	0	1	0	0	0	0	0	0	0
1796	2	1	0	0	0	1	0	0	0	1
1797	2	1	0	0	0	0	1	0	0	0
1798	2	1	0	0	0	0	1	0	0	0
1799	2	1	0	0	0	0	0	1	0	0
1800	2	1	0	0	0	0	0	1	0	0
1801	1	1	1	0	0	0	0	0	0	0
1802	1	1	1	0	0	0	0	0	0	0
1803	2	1	1	0	0	0	1	0	0	0
1804	1	1	1	0	0	0	0	0	0	0
1805	1	1	1	0	0	0	0	0	0	0
1806	1	1	1	0	0	0	0	0	0	0
1807	1	1	1	0	0	0	0	0	0	0
1808	1	1	1	0	0	0	0	0	0	0
1809	2	1	0	0	0	0	1	0	0	0
1810	1	1	1	0	0	0	0	0	0	0
1811	1	0	1	0	0	0	0	0	0	0
1812	1	1	1	0	0	0	0	0	0	0
1813	2	1	0	0	0	1	0	0	0	1
1814	1	0	1	0	0	0	0	0	0	0
1815	1	0	1	0	0	0	0	0	0	0
1816	1	1	1	0	0	0	0	0	0	0
1817	1	0	1	0	0	0	0	0	0	0
1818	2	1	1	0	0	0	1	0	0	0
1819	1	1	1	0	0	0	0	0	0	0
1820	1	0	1	0	0	0	0	0	0	0
1821	1	1	1	0	0	0	0	0	0	0
1822	1	1	1	0	0	0	0	0	0	0
1823	1	1	1	0	0	0	0	0	0	0
1824	2	1	1	0	0	0	1	0	0	0
1825	1	1	1	0	0	0	0	0	0	0
1826	1	0	1	0	0	0	0	0	0	0
1827	1	0	1	0	0	0	0	0	0	0
1828	1	0	1	0	0	0	0	0	0	0
1829	1	1	1	0	0	0	0	0	0	0
1830	1	1	1	0	0	0	0	0	0	0
1831	1	1	1	0	0	0	0	0	0	0
1832	1	0	1	0	0	0	0	0	0	0
1833	2	1	0	0	0	0	1	0	0	0
1834	1	1	1	0	0	0	0	0	0	0
1835	1	0	1	0	0	0	0	0	0	0
1836	2	1	0	0	0	1	0	0	0	1
1837	2	1	0	0	0	0	1	0	0	0
1838	1	0	1	0	0	0	0	0	0	0
1839	1	0	1	0	0	0	0	0	0	0
1840	1	0	1	0	0	0	0	0	0	0
1841	2	1	0	0	0	1	0	0	0	1
1842	1	0	1	0	0	0	0	0	0	0
1843	1	1	1	0	0	0	0	0	0	0
1844	1	1	1	0	0	0	0	0	0	0
1845	1	1	1	0	0	0	0	0	0	0
1846	1	1	1	0	0	0	0	0	0	0
1847	2	1	0	0	0	1	0	0	0	1
1848	2	1	0	0	0	1	0	0	0	1
1849	1	1	1	0	0	0	0	0	0	0
1850	1	0	1	0	0	0	0	0	0	0
1851	1	1	1	0	0	0	0	0	0	0
1852	1	1	1	0	0	0	0	0	0	0
1853	1	1	1	0	0	0	0	0	0	0
1854	2	1	0	0	0	0	1	0	0	0
1855	1	1	1	0	0	0	0	0	0	0
1856	1	1	1	0	0	0	0	0	0	0
1857	1	0	1	0	0	0	0	0	0	0
1858	1	0	1	0	0	0	0	0	0	0
1859	2	1	0	0	0	1	0	0	0	1
1860	2	1	0	0	0	0	0	1	0	0
1861	1	1	1	0	0	0	0	0	0	0
1862	2	1	1	0	0	0	1	0	0	0
1863	2	1	0	0	0	1	0	0	0	1
1864	1	1	1	0	0	0	0	0	0	0
1865	1	0	1	0	0	0	0	0	0	0
1866	1	1	1	0	0	0	0	0	0	0
1867	1	0	1	0	0	0	0	0	0	0
1868	1	1	1	0	0	0	0	0	0	0
1869	1	1	1	0	0	0	0	0	0	0
1870	1	0	1	0	0	0	0	0	0	0
1871	1	0	1	0	0	0	0	0	0	0
1872	1	0	1	0	0	0	0	0	0	0
1873	1	1	1	0	0	0	0	0	0	0
1874	2	1	0	0	0	1	0	0	0	1
1875	1	0	1	0	0	0	0	0	0	0
1876	1	1	1	0	0	0	0	0	0	0
1877	2	1	0	0	0	1	0	0	0	1
1878	2	1	0	0	0	1	0	0	0	1
1879	1	1	1	0	0	0	0	0	0	0
1880	1	1	1	0	0	0	0	0	0	0
1881	2	1	0	0	0	0	1	0	0	0
1882	2	1	0	0	0	1	0	0	0	1
1883	1	1	1	0	0	0	0	0	0	0
1884	1	1	1	0	0	0	0	0	0	0
1885	2	1	0	0	0	1	0	0	0	1
1886	1	1	1	0	0	0	0	0	0	0
1887	2	1	0	0	0	0	0	1	0	0
1888	1	0	1	0	0	0	0	0	0	0
1889	2	1	1	0	0	0	1	0	0	0
1890	1	1	1	0	0	0	0	0	0	0
1891	1	1	1	0	0	0	0	0	0	0
1892	1	1	1	0	0	0	0	0	0	0
1893	1	0	1	0	0	0	0	0	0	0
1894	2	1	0	0	0	1	0	0	0	1
1895	1	1	1	0	0	0	0	0	0	0
1896	2	1	0	0	0	0	1	0	0	0
1897	2	1	0	0	0	0	0	1	0	0
1898	1	1	1	0	0	0	0	0	0	0
1899	1	0	1	0	0	0	0	0	0	0
1900	1	1	1	0	0	0	0	0	0	0
1901	1	0	1	0	0	0	0	0	0	0
1902	1	0	1	0	0	0	0	0	0	0
1903	1	1	1	0	0	0	0	0	0	0
1904	1	0	1	0	0	0	0	0	0	0
1905	1	0	1	0	0	0	0	0	0	0
1906	1	0	1	0	0	0	0	0	0	0
1907	1	1	1	0	0	0	0	0	0	0
1908	2	1	1	0	0	0	1	0	0	0
1909	1	0	1	0	0	0	0	0	0	0
1910	1	0	1	0	0	0	0	0	0	0
1911	1	1	1	0	0	0	0	0	0	0
1912	1	1	1	0	0	0	0	0	0	0
1913	1	0	1	0	0	0	0	0	0	0
1914	1	0	1	0	0	0	0	0	0	0
1915	1	0	1	0	0	0	0	0	0	0
1916	2	1	0	0	0	0	1	0	0	0
1917	1	0	1	0	0	0	0	0	0	0
1918	1	0	1	0	0	0	0	0	0	0
1919	1	0	1	0	0	0	0	0	0	0
1920	2	1	0	0	0	1	0	0	0	1
1921	1	1	1	0	0	0	0	0	0	0
1922	2	1	0	0	0	1	0	0	0	1
1923	2	1	0	0	0	1	0	0	0	1
1924	1	1	1	0	0	0	0	0	0	0
1925	2	1	0	0	0	0	0	1	0	0
1926	2	1	1	0	0	0	1	0	0	0
1927	1	0	1	0	0	0	0	0	0	0
1928	1	0	1	0	0	0	0	0	0	0
1929	1	1	1	0	0	0	0	0	0	0
1930	1	1	1	0	0	0	0	0	0	0
1931	1	1	1	0	0	0	0	0	0	0
1932	1	0	1	0	0	0	0	0	0	0
1933	1	0	1	0	0	0	0	0	0	0
1934	1	1	1	0	0	0	0	0	0	0
1935	1	0	1	0	0	0	0	0	0	0
1936	1	0	1	0	0	0	0	0	0	0
1937	1	1	1	0	0	0	0	0	0	0
1938	1	1	1	0	0	0	0	0	0	0
1939	1	1	1	0	0	0	0	0	0	0
1940	1	0	1	0	0	0	0	0	0	0
1941	1	1	1	0	0	0	0	0	0	0
1942	1	1	1	0	0	0	0	0	0	0
1943	1	1	1	0	0	0	0	0	0	0
1944	2	1	0	0	0	0	1	0	0	0
1945	1	1	1	0	0	0	0	0	0	0
1946	2	1	0	0	0	0	0	1	0	0
1947	2	1	0	0	0	1	0	0	0	1
1948	2	1	0	0	0	0	0	1	0	0
1949	1	0	1	0	0	0	0	0	0	0
1950	1	0	1	0	0	0	0	0	0	0
1951	1	1	1	0	0	0	0	0	0	0
1952	1	0	1	0	0	0	0	0	0	0
1953	1	1	1	0	0	0	0	0	0	0
1954	2	1	0	0	0	1	0	0	0	1
1955	1	1	1	0	0	0	0	0	0	0
1956	1	1	1	0	0	0	0	0	0	0
1957	1	0	1	0	0	0	0	0	0	0
1958	1	0	1	0	0	0	0	0	0	0
1959	1	0	1	0	0	0	0	0	0	0
1960	1	1	1	0	0	0	0	0	0	0
1961	2	1	0	0	0	1	0	0	0	1
1962	1	1	1	0	0	0	0	0	0	0
1963	1	0	1	0	0	0	0	0	0	0
1964	1	1	1	0	0	0	0	0	0	0
1965	1	1	1	0	0	0	0	0	0	0
1966	2	1	0	0	0	0	0	1	0	0
1967	1	1	1	0	0	0	0	0	0	0
1968	1	1	1	0	0	0	0	0	0	0
1969	1	1	1	0	0	0	0	0	0	0
1970	1	1	1	0	0	0	0	0	0	0
1971	1	1	1	0	0	0	0	0	0	0
1972	1	0	1	0	0	0	0	0	0	0
1973	2	1	0	0	0	0	0	1	0	0
1974	1	1	1	0	0	0	0	0	0	0
1975	1	1	1	0	0	0	0	0	0	0
1976	1	0	1	0	0	0	0	0	0	0
1977	2	1	0	0	0	1	0	0	0	1
1978	1	1	1	0	0	0	0	0	0	0
1979	2	1	0	0	0	1	0	0	0	1
1980	1	1	1	0	0	0	0	0	0	0
1981	1	0	1	0	0	0	0	0	0	0
1982	1	0	1	0	0	0	0	0	0	0
1983	1	1	1	0	0	0	0	0	0	0
1984	2	1	0	0	0	0	0	1	0	0
1985	1	1	1	0	0	0	0	0	0	0
1986	1	0	1	0	0	0	0	0	0	0
1987	1	0	1	0	0	0	0	0	0	0
1988	1	1	1	0	0	0	0	0	0	0
1989	1	1	1	0	0	0	0	0	0	0
1990	2	1	0	0	0	1	0	0	0	1
1991	2	1	0	0	0	1	0	0	0	1
1992	2	1	0	0	0	0	1	0	0	0
1993	2	1	0	0	0	0	1	0	0	0
1994	1	0	1	0	0	0	0	0	0	0
1995	1	1	1	0	0	0	0	0	0	0
1996	1	1	1	0	0	0	0	0	0	0
1997	1	1	1	0	0	0	0	0	0	0
1998	1	0	1	0	0	0	0	0	0	0
1999	1	1	1	0	0	0	0	0	0	0
[truncated: 48,143 more rows]
